# Supplementary material for: ﻿New genera and new species of Hahniidae (Araneae) from China, Laos, Myanmar, and Vietnam
Source: Zookeys. 2023 Dec 20;1187:91–134. doi: 10.3897/zookeys.1187.112936 (PMC10755898; doi:10.3897/zookeys.1187.112936)
Supplement: XML Treatment for Goblinia [file zookeys.1187.112936-treatment1.xml]

<!DOCTYPE tp:taxon-treatment
  PUBLIC "-//TaxonX//DTD Taxonomic Treatment Publishing DTD v0 20100105//EN" "tax-treatment-NSO.dtd">
<tp:taxon-treatment xmlns:tp="http://www.plazi.org/taxpub"><tp:treatment-meta><kwd-group><label>Taxon classification</label><kwd>
                <named-content content-type="kingdom">Animalia</named-content>
              </kwd><kwd>
                <named-content content-type="order">Araneae</named-content>
              </kwd><kwd>
                <named-content content-type="family">Hahniidae</named-content>
              </kwd></kwd-group><mixed-citation publication-type="journal"><person-group><name><surname>Chu</surname><given-names>Chang</given-names></name><name><surname>Lin</surname><given-names>Yejie</given-names></name><name><surname>Li</surname><given-names>Shuqiang</given-names></name></person-group><article-title>﻿New genera and new species of <tp:taxon-name><tp:taxon-name-part taxon-name-part-type="family">Hahniidae</tp:taxon-name-part></tp:taxon-name> (<tp:taxon-name><tp:taxon-name-part taxon-name-part-type="order">Araneae</tp:taxon-name-part></tp:taxon-name>) from China, Laos, Myanmar, and Vietnam</article-title><source>Zookeys</source><day>20</day><month>12</month><year>2023</year><volume>1187</volume><fpage>91</fpage><lpage>134</lpage><pub-id pub-id-type="doi">10.3897/zookeys.1187.112936</pub-id></mixed-citation></tp:treatment-meta><tp:nomenclature><label>﻿Genus</label><tp:taxon-name>
              <object-id xmlns:xlink="http://www.w3.org/1999/xlink" content-type="arpha" xlink:type="simple">18EA3FD4-14F1-5932-9069-C2180BC1C43F</object-id>
              <tp:taxon-name-part taxon-name-part-type="genus" reg="Goblinia">Goblinia</tp:taxon-name-part>
              <object-id xmlns:xlink="http://www.w3.org/1999/xlink" content-type="zoobank" xlink:type="simple">https://zoobank.org/E1AF935B-398E-4BE9-A7E1-81798965C021</object-id>
            </tp:taxon-name><tp:taxon-authority>Lin &amp; Li</tp:taxon-authority><tp:taxon-status xmlns:xlink="http://www.w3.org/1999/xlink" xlink:type="simple">gen. nov.</tp:taxon-status></tp:nomenclature><tp:treatment-sec sec-type="type species" id="SECID0EHNAC"><title>Type species.</title><p><italic><tp:taxon-name><tp:taxon-name-part taxon-name-part-type="genus" reg="Goblinia">Goblinia</tp:taxon-name-part><tp:taxon-name-part taxon-name-part-type="species" reg="tiane">tiane</tp:taxon-name-part></tp:taxon-name></italic> sp. nov. from Guangxi, China.</p></tp:treatment-sec><tp:treatment-sec sec-type="diagnosis" id="SECID0EYNAC"><title>Diagnosis.</title><p><italic><tp:taxon-name><tp:taxon-name-part taxon-name-part-type="genus" reg="Goblinia">Goblinia</tp:taxon-name-part></tp:taxon-name></italic> gen. nov. can be distinguished from <italic><tp:taxon-name><tp:taxon-name-part taxon-name-part-type="genus" reg="Iberina">Iberina</tp:taxon-name-part></tp:taxon-name></italic> Simon, 1881 by the spineless male palpal femur (Fig. <xref ref-type="fig" rid="F6">6A, B</xref>) [vs femur with 3–5 spines (see <xref ref-type="bibr" rid="B8">Růžička 2022</xref>: fig. 2O)], embolus shorter than perimeter of bulb (Figs <xref ref-type="fig" rid="F3">3A</xref>, <xref ref-type="fig" rid="F4">4A</xref>) [vs almost 2× longer (see <xref ref-type="bibr" rid="B8">Růžička 2022</xref>: fig. 4A–E)] and epigyne with one pair of spermathecae (Fig. <xref ref-type="fig" rid="F5">5B</xref>) [vs two pairs of spermathecae, except for <italic><tp:taxon-name><tp:taxon-name-part taxon-name-part-type="genus" reg="Iberina">I.</tp:taxon-name-part><tp:taxon-name-part taxon-name-part-type="species" reg="difficilis">difficilis</tp:taxon-name-part></tp:taxon-name></italic> (Harm, 1966) and <italic><tp:taxon-name><tp:taxon-name-part taxon-name-part-type="genus" reg="Iberina">I.</tp:taxon-name-part><tp:taxon-name-part taxon-name-part-type="species" reg="microphthalma">microphthalma</tp:taxon-name-part></tp:taxon-name></italic> (Snazell &amp; Duffey, 1980) (see <xref ref-type="bibr" rid="B8">Růžička 2022</xref>: fig. 5A–E)].</p></tp:treatment-sec><tp:treatment-sec sec-type="description" id="SECID0E5PAC"><title>Description.</title><p><bold>Male.</bold> Total length 1.87–2.40 (<italic>n</italic> = 5). Carapace pale yellow, covered with few black setae. <abbrev xmlns:xlink="http://www.w3.org/1999/xlink" xlink:title="posterior eye row" id="ABBRID0EJAAE" xlink:type="simple">PER</abbrev> longer than <abbrev xmlns:xlink="http://www.w3.org/1999/xlink" xlink:title="anterior eye row" id="ABBRID0ENAAE" xlink:type="simple">AER</abbrev>, <abbrev xmlns:xlink="http://www.w3.org/1999/xlink" xlink:title="anterior eye row" id="ABBRID0ERAAE" xlink:type="simple">AER</abbrev> and <abbrev xmlns:xlink="http://www.w3.org/1999/xlink" xlink:title="posterior eye row" id="ABBRID0EVAAE" xlink:type="simple">PER</abbrev> procurved. <abbrev xmlns:xlink="http://www.w3.org/1999/xlink" xlink:title="anterior median eye" id="ABBRID0EZAAE" xlink:type="simple">AME</abbrev> separated by less than their diameter, closer to <abbrev xmlns:xlink="http://www.w3.org/1999/xlink" xlink:title="anterior lateral eye" id="ABBRID0E4AAE" xlink:type="simple">ALE</abbrev>; <abbrev xmlns:xlink="http://www.w3.org/1999/xlink" xlink:title="posterior median eye" id="ABBRID0EBBAE" xlink:type="simple">PME</abbrev> separated by almost their diameter, approximately as far from <abbrev xmlns:xlink="http://www.w3.org/1999/xlink" xlink:title="anterior lateral eye" id="ABBRID0EFBAE" xlink:type="simple">ALE</abbrev>; Distance between <abbrev xmlns:xlink="http://www.w3.org/1999/xlink" xlink:title="anterior median eye" id="ABBRID0EJBAE" xlink:type="simple">AME</abbrev> and <abbrev xmlns:xlink="http://www.w3.org/1999/xlink" xlink:title="posterior median eye" id="ABBRID0ENBAE" xlink:type="simple">PME</abbrev> longer than that between <abbrev xmlns:xlink="http://www.w3.org/1999/xlink" xlink:title="anterior lateral eye" id="ABBRID0ERBAE" xlink:type="simple">ALE</abbrev> and <abbrev xmlns:xlink="http://www.w3.org/1999/xlink" xlink:title="posterior lateral eye" id="ABBRID0EVBAE" xlink:type="simple">PLE</abbrev>; <abbrev xmlns:xlink="http://www.w3.org/1999/xlink" xlink:title="anterior lateral eye" id="ABBRID0EZBAE" xlink:type="simple">ALE</abbrev> and <abbrev xmlns:xlink="http://www.w3.org/1999/xlink" xlink:title="posterior lateral eye" id="ABBRID0E4BAE" xlink:type="simple">PLE</abbrev> almost touching. Clypeus pale yellow, covered with few setae. Chelicerae pale yellow, with three promarginal and three retromarginal teeth, with granular stridulatory files retrolaterally (Fig. <xref ref-type="fig" rid="F2">2A</xref>). Endites, labium pale yellow, covered with few black setae. Sternum coloured as endites, covered with brown setae. Legs pale yellow. Opisthosoma oval, white. Spinnerets white, M-shaped in posterior view. Tracheal spiracle long and transverse, distance of spiracle to epigastric furrow as long as to spinnerets.</p><p>Palpal femur almost 4× longer than patella, spineless. Patella shorter than tibia. Retrolateral tibial apophysis almost as long as tibia, curved to almost 100° angle. Cymbium egg-shaped, cymbial furrow almost as long as bulb. Bulb discoid round, without conductor. Sperm duct with curved course. Embolus whip-shaped, starting at ca 4:30 o’clock position.</p><p><bold>Female.</bold> Total length 1.96–2.55 (<italic>n</italic> = 5). Somatic characters as in male but chelicerae with two promarginal and three retromarginal teeth, stridulatory files absent.</p><p>Epigynal plate wider than long. Copulatory openings located anteriorly, round, touching each other. Copulatory ducts long and intertwined, beginning laminar. Glandular appendages round, touching each other. Spermathecae oval, located posteriorly, separated by less than radius.</p></tp:treatment-sec><tp:treatment-sec sec-type="etymology" id="SECID0ENCAE"><title>Etymology.</title><p>The new generic name is a combination of <italic>goblin</italic> (a legendary creature that lives underground) and <italic>Hahnia</italic>. The gender is feminine.</p></tp:treatment-sec><tp:treatment-sec sec-type="Composition" id="SECID0EXCAE"><title>Composition.</title><p>Currently monotypic: <italic><tp:taxon-name><tp:taxon-name-part taxon-name-part-type="genus" reg="Goblinia">Goblinia</tp:taxon-name-part><tp:taxon-name-part taxon-name-part-type="species" reg="tiane">tiane</tp:taxon-name-part></tp:taxon-name></italic> sp. nov.</p></tp:treatment-sec><tp:treatment-sec sec-type="distribution" id="SECID0EIDAE"><title>Distribution.</title><p>China (Guangxi) (Fig. <xref ref-type="fig" rid="F30">30</xref>).</p></tp:treatment-sec><tp:treatment-sec><!--Section generated to contain objects referenced in tp:taxon-treatment.--><fig id="F6" position="float" orientation="portrait"><object-id xmlns:xlink="http://www.w3.org/1999/xlink" content-type="doi" xlink:type="simple">10.3897/zookeys.1187.112936.figure6</object-id><object-id xmlns:xlink="http://www.w3.org/1999/xlink" content-type="arpha" xlink:type="simple">7628303F-D726-5B37-9835-49F561823892</object-id><label>Figure 6.</label><caption><p><italic><tp:taxon-name><tp:taxon-name-part taxon-name-part-type="genus" reg="Goblinia">Goblinia</tp:taxon-name-part><tp:taxon-name-part taxon-name-part-type="species" reg="tiane">tiane</tp:taxon-name-part></tp:taxon-name></italic> sp. nov., habitus, dorsal view <bold>A</bold> male holotype <bold>B</bold> female paratype.</p></caption><graphic xmlns:xlink="http://www.w3.org/1999/xlink" xlink:href="zookeys-1187-091_article-112936__-g006.jpg" position="float" orientation="portrait" xlink:type="simple" id="oo_955525.jpg"><uri content-type="original_file" xlink:type="simple">https://binary.pensoft.net/fig/955525</uri></graphic></fig><fig id="F3" position="float" orientation="portrait"><object-id xmlns:xlink="http://www.w3.org/1999/xlink" content-type="doi" xlink:type="simple">10.3897/zookeys.1187.112936.figure3</object-id><object-id xmlns:xlink="http://www.w3.org/1999/xlink" content-type="arpha" xlink:type="simple">F8A5B1F2-CF38-5AAD-8379-640D959D4755</object-id><label>Figure 3.</label><caption><p>Paratype male bulbs, ventral view <bold>A</bold><italic><tp:taxon-name><tp:taxon-name-part taxon-name-part-type="genus" reg="Goblinia">Goblinia</tp:taxon-name-part><tp:taxon-name-part taxon-name-part-type="species" reg="tiane">tiane</tp:taxon-name-part></tp:taxon-name></italic> sp. nov. <bold>B</bold><italic><tp:taxon-name><tp:taxon-name-part taxon-name-part-type="genus" reg="Myahnia">Myahnia</tp:taxon-name-part><tp:taxon-name-part taxon-name-part-type="species" reg="kanpetlet">kanpetlet</tp:taxon-name-part></tp:taxon-name></italic> sp. nov. <bold>C</bold><italic><tp:taxon-name><tp:taxon-name-part taxon-name-part-type="genus" reg="Troglohnia">Troglohnia</tp:taxon-name-part><tp:taxon-name-part taxon-name-part-type="species" reg="qiubei">qiubei</tp:taxon-name-part></tp:taxon-name></italic> sp. nov. <bold>D</bold><italic><tp:taxon-name><tp:taxon-name-part taxon-name-part-type="genus" reg="Typhlohnia">Typhlohnia</tp:taxon-name-part><tp:taxon-name-part taxon-name-part-type="species" reg="rongshui">rongshui</tp:taxon-name-part></tp:taxon-name></italic> sp. nov. Red arrows show the tegular outgrowth. Abbreviations: C = conductor, E = embolus, <abbrev xmlns:xlink="http://www.w3.org/1999/xlink" xlink:title="sperm dust" id="ABBRID0E1LAE" xlink:type="simple">SD</abbrev> = sperm duct.</p></caption><graphic xmlns:xlink="http://www.w3.org/1999/xlink" xlink:href="zookeys-1187-091_article-112936__-g003.jpg" position="float" orientation="portrait" xlink:type="simple" id="oo_955522.jpg"><uri content-type="original_file" xlink:type="simple">https://binary.pensoft.net/fig/955522</uri></graphic></fig><fig id="F4" position="float" orientation="portrait"><object-id xmlns:xlink="http://www.w3.org/1999/xlink" content-type="doi" xlink:type="simple">10.3897/zookeys.1187.112936.figure4</object-id><object-id xmlns:xlink="http://www.w3.org/1999/xlink" content-type="arpha" xlink:type="simple">DF39D687-6173-5AD7-BA70-F78C4B207173</object-id><label>Figure 4.</label><caption><p><italic><tp:taxon-name><tp:taxon-name-part taxon-name-part-type="genus" reg="Goblinia">Goblinia</tp:taxon-name-part><tp:taxon-name-part taxon-name-part-type="species" reg="tiane">tiane</tp:taxon-name-part></tp:taxon-name></italic> sp. nov., holotype male <bold>A</bold> ventral view <bold>B</bold> retrolateral view. Abbreviations: <abbrev xmlns:xlink="http://www.w3.org/1999/xlink" xlink:title="cymbial furrow" id="ABBRID0ETPAE" xlink:type="simple">CF</abbrev> = cymbial furrow, E = embolus, <abbrev xmlns:xlink="http://www.w3.org/1999/xlink" xlink:title="patellar apophysis" id="ABBRID0EXPAE" xlink:type="simple">PA</abbrev> = patellar apophysis, <abbrev xmlns:xlink="http://www.w3.org/1999/xlink" xlink:title="retrolateral tibial apophysis" id="ABBRID0E2PAE" xlink:type="simple">RTA</abbrev> = retrolateral tibial apophysis.</p></caption><graphic xmlns:xlink="http://www.w3.org/1999/xlink" xlink:href="zookeys-1187-091_article-112936__-g004.jpg" position="float" orientation="portrait" xlink:type="simple" id="oo_955523.jpg"><uri content-type="original_file" xlink:type="simple">https://binary.pensoft.net/fig/955523</uri></graphic></fig><fig id="F5" position="float" orientation="portrait"><object-id xmlns:xlink="http://www.w3.org/1999/xlink" content-type="doi" xlink:type="simple">10.3897/zookeys.1187.112936.figure5</object-id><object-id xmlns:xlink="http://www.w3.org/1999/xlink" content-type="arpha" xlink:type="simple">C87FFD00-0E40-5F49-BB59-E7AF87593285</object-id><label>Figure 5.</label><caption><p><italic><tp:taxon-name><tp:taxon-name-part taxon-name-part-type="genus" reg="Goblinia">Goblinia</tp:taxon-name-part><tp:taxon-name-part taxon-name-part-type="species" reg="tiane">tiane</tp:taxon-name-part></tp:taxon-name></italic> sp. nov., paratype female <bold>A</bold> epigyne, ventral view <bold>B</bold> vulva, dorsal view. Abbreviations: <abbrev xmlns:xlink="http://www.w3.org/1999/xlink" xlink:title="copulatory duct" id="ABBRID0E4TAE" xlink:type="simple">CD</abbrev> = copulatory duct, <abbrev xmlns:xlink="http://www.w3.org/1999/xlink" xlink:title="copulatory opening" id="ABBRID0EBUAE" xlink:type="simple">CO</abbrev> = copulatory opening, <abbrev xmlns:xlink="http://www.w3.org/1999/xlink" xlink:title="fertilization duct" id="ABBRID0EFUAE" xlink:type="simple">FD</abbrev> = fertilization duct, <abbrev xmlns:xlink="http://www.w3.org/1999/xlink" xlink:title="glandular appendage" id="ABBRID0EJUAE" xlink:type="simple">GA</abbrev> = glandular appendage, S = spermatheca.</p></caption><graphic xmlns:xlink="http://www.w3.org/1999/xlink" xlink:href="zookeys-1187-091_article-112936__-g005.jpg" position="float" orientation="portrait" xlink:type="simple" id="oo_955524.jpg"><uri content-type="original_file" xlink:type="simple">https://binary.pensoft.net/fig/955524</uri></graphic></fig><fig id="F2" position="float" orientation="portrait"><object-id xmlns:xlink="http://www.w3.org/1999/xlink" content-type="doi" xlink:type="simple">10.3897/zookeys.1187.112936.figure2</object-id><object-id xmlns:xlink="http://www.w3.org/1999/xlink" content-type="arpha" xlink:type="simple">B800AC1C-21CD-5AF0-B02F-9770512F9F66</object-id><label>Figure 2.</label><caption><p>Stridulatory files, paratype males, lateral view <bold>A</bold><italic><tp:taxon-name><tp:taxon-name-part taxon-name-part-type="genus" reg="Goblinia">Goblinia</tp:taxon-name-part><tp:taxon-name-part taxon-name-part-type="species" reg="tiane">tiane</tp:taxon-name-part></tp:taxon-name></italic> sp. nov. <bold>B</bold><italic><tp:taxon-name><tp:taxon-name-part taxon-name-part-type="genus" reg="Troglohnia">Troglohnia</tp:taxon-name-part><tp:taxon-name-part taxon-name-part-type="species" reg="qiubei">qiubei</tp:taxon-name-part></tp:taxon-name></italic> sp. nov.</p></caption><graphic xmlns:xlink="http://www.w3.org/1999/xlink" xlink:href="zookeys-1187-091_article-112936__-g002.jpg" position="float" orientation="portrait" xlink:type="simple" id="oo_955521.jpg"><uri content-type="original_file" xlink:type="simple">https://binary.pensoft.net/fig/955521</uri></graphic></fig><fig id="F30" position="float" orientation="portrait"><object-id xmlns:xlink="http://www.w3.org/1999/xlink" content-type="doi" xlink:type="simple">10.3897/zookeys.1187.112936.figure30</object-id><object-id xmlns:xlink="http://www.w3.org/1999/xlink" content-type="arpha" xlink:type="simple">4C42F234-62EF-52DC-897B-807733207119</object-id><label>Figure 30.</label><caption><p>Distribution records of new <tp:taxon-name><tp:taxon-name-part taxon-name-part-type="family">Hahniidae</tp:taxon-name-part></tp:taxon-name> species in South-east Asia <bold>1</bold><italic><tp:taxon-name><tp:taxon-name-part taxon-name-part-type="genus" reg="Goblinia">Goblinia</tp:taxon-name-part><tp:taxon-name-part taxon-name-part-type="species" reg="tiane">tiane</tp:taxon-name-part></tp:taxon-name></italic> sp. nov. <bold>2</bold><italic><tp:taxon-name><tp:taxon-name-part taxon-name-part-type="genus" reg="Myahnia">Myahnia</tp:taxon-name-part><tp:taxon-name-part taxon-name-part-type="species" reg="kanpetlet">kanpetlet</tp:taxon-name-part></tp:taxon-name></italic> sp. nov. <bold>3</bold><italic><tp:taxon-name><tp:taxon-name-part taxon-name-part-type="genus" reg="Troglohnia">Troglohnia</tp:taxon-name-part><tp:taxon-name-part taxon-name-part-type="species" reg="dafang">dafang</tp:taxon-name-part></tp:taxon-name></italic> sp. nov. <bold>4</bold><italic><tp:taxon-name><tp:taxon-name-part taxon-name-part-type="genus" reg="Troglohnia">Tr.</tp:taxon-name-part><tp:taxon-name-part taxon-name-part-type="species" reg="qiubei">qiubei</tp:taxon-name-part></tp:taxon-name></italic> sp. nov. <bold>5</bold><italic><tp:taxon-name><tp:taxon-name-part taxon-name-part-type="genus" reg="Troglohnia">Tr.</tp:taxon-name-part><tp:taxon-name-part taxon-name-part-type="species" reg="shidian">shidian</tp:taxon-name-part></tp:taxon-name></italic> sp. nov. <bold>6</bold><italic><tp:taxon-name><tp:taxon-name-part taxon-name-part-type="genus" reg="Troglohnia">Tr.</tp:taxon-name-part><tp:taxon-name-part taxon-name-part-type="species" reg="wuding">wuding</tp:taxon-name-part></tp:taxon-name></italic> sp. nov. <bold>7</bold><italic><tp:taxon-name><tp:taxon-name-part taxon-name-part-type="genus" reg="Typhlohnia">Typhlohnia</tp:taxon-name-part><tp:taxon-name-part taxon-name-part-type="species" reg="banlaksao">banlaksao</tp:taxon-name-part></tp:taxon-name></italic> sp. nov. <bold>8</bold><italic><tp:taxon-name><tp:taxon-name-part taxon-name-part-type="genus" reg="Typhlohnia">Ty.</tp:taxon-name-part><tp:taxon-name-part taxon-name-part-type="species" reg="kaiyang">kaiyang</tp:taxon-name-part></tp:taxon-name></italic> sp. nov. <bold>9</bold><italic><tp:taxon-name><tp:taxon-name-part taxon-name-part-type="genus" reg="Typhlohnia">Ty.</tp:taxon-name-part><tp:taxon-name-part taxon-name-part-type="species" reg="rongshui">rongshui</tp:taxon-name-part></tp:taxon-name></italic> sp. nov. <bold>10</bold><italic><tp:taxon-name><tp:taxon-name-part taxon-name-part-type="genus" reg="Typhlohnia">Ty.</tp:taxon-name-part><tp:taxon-name-part taxon-name-part-type="species" reg="sondoong">sondoong</tp:taxon-name-part></tp:taxon-name></italic> sp. nov. <bold>11</bold><italic><tp:taxon-name><tp:taxon-name-part taxon-name-part-type="genus" reg="Typhlohnia">Ty.</tp:taxon-name-part><tp:taxon-name-part taxon-name-part-type="species" reg="suiyang">suiyang</tp:taxon-name-part></tp:taxon-name></italic> sp. nov.</p></caption><graphic xmlns:xlink="http://www.w3.org/1999/xlink" xlink:href="zookeys-1187-091_article-112936__-g030.jpg" position="float" orientation="portrait" xlink:type="simple" id="oo_955549.jpg"><uri content-type="original_file" xlink:type="simple">https://binary.pensoft.net/fig/955549</uri></graphic></fig></tp:treatment-sec><ref-list><ref id="B8"><mixed-citation xmlns:xlink="http://www.w3.org/1999/xlink" xlink:type="simple"><person-group><name name-style="western"><surname>Růžička</surname><given-names>V</given-names></name></person-group> (<year>2022</year>) <article-title>A review of the spider genus <italic><tp:taxon-name><tp:taxon-name-part taxon-name-part-type="genus">Iberina</tp:taxon-name-part></tp:taxon-name></italic> (<tp:taxon-name><tp:taxon-name-part taxon-name-part-type="order">Araneae</tp:taxon-name-part></tp:taxon-name>, <tp:taxon-name><tp:taxon-name-part taxon-name-part-type="family">Hahniidae</tp:taxon-name-part></tp:taxon-name>).</article-title><source>Zootaxa</source><volume>5133</volume>(<issue>4</issue>): <fpage>555</fpage>–<lpage>566</lpage>. <ext-link xlink:href="10.11646/zootaxa.5133.4.6" ext-link-type="doi" xlink:type="simple">https://doi.org/10.11646/zootaxa.5133.4.6</ext-link></mixed-citation></ref></ref-list></tp:taxon-treatment>
