# Supplementary material for: ﻿New genera and new species of Hahniidae (Araneae) from China, Laos, Myanmar, and Vietnam
Source: Zookeys. 2023 Dec 20;1187:91–134. doi: 10.3897/zookeys.1187.112936 (PMC10755898; doi:10.3897/zookeys.1187.112936)
Supplement: XML Treatment for Troglohnia [file zookeys.1187.112936-treatment5.xml]

<!DOCTYPE tp:taxon-treatment
  PUBLIC "-//TaxonX//DTD Taxonomic Treatment Publishing DTD v0 20100105//EN" "tax-treatment-NSO.dtd">
<tp:taxon-treatment xmlns:tp="http://www.plazi.org/taxpub"><tp:treatment-meta><kwd-group><label>Taxon classification</label><kwd>
                <named-content content-type="kingdom">Animalia</named-content>
              </kwd><kwd>
                <named-content content-type="order">Araneae</named-content>
              </kwd><kwd>
                <named-content content-type="family">Hahniidae</named-content>
              </kwd></kwd-group><mixed-citation publication-type="journal"><person-group><name><surname>Chu</surname><given-names>Chang</given-names></name><name><surname>Lin</surname><given-names>Yejie</given-names></name><name><surname>Li</surname><given-names>Shuqiang</given-names></name></person-group><article-title>﻿New genera and new species of <tp:taxon-name><tp:taxon-name-part taxon-name-part-type="family">Hahniidae</tp:taxon-name-part></tp:taxon-name> (<tp:taxon-name><tp:taxon-name-part taxon-name-part-type="order">Araneae</tp:taxon-name-part></tp:taxon-name>) from China, Laos, Myanmar, and Vietnam</article-title><source>Zookeys</source><day>20</day><month>12</month><year>2023</year><volume>1187</volume><fpage>91</fpage><lpage>134</lpage><pub-id pub-id-type="doi">10.3897/zookeys.1187.112936</pub-id></mixed-citation></tp:treatment-meta><tp:nomenclature><label>﻿Genus</label><tp:taxon-name>
              <object-id xmlns:xlink="http://www.w3.org/1999/xlink" content-type="arpha" xlink:type="simple">28117E71-5F0C-5684-BF47-3F94EAC2ED24</object-id>
              <tp:taxon-name-part taxon-name-part-type="genus" reg="Troglohnia">Troglohnia</tp:taxon-name-part>
              <object-id xmlns:xlink="http://www.w3.org/1999/xlink" content-type="zoobank" xlink:type="simple">https://zoobank.org/1D333387-6E69-4CCB-862E-256EE2EECB15</object-id>
            </tp:taxon-name><tp:taxon-authority>Lin &amp; Li</tp:taxon-authority><tp:taxon-status xmlns:xlink="http://www.w3.org/1999/xlink" xlink:type="simple">gen. nov.</tp:taxon-status></tp:nomenclature><tp:treatment-sec sec-type="type species" id="SECID0EILAG"><title>Type species.</title><p><italic><tp:taxon-name><tp:taxon-name-part taxon-name-part-type="genus" reg="Troglohnia">Troglohnia</tp:taxon-name-part><tp:taxon-name-part taxon-name-part-type="species" reg="qiubei">qiubei</tp:taxon-name-part></tp:taxon-name></italic> sp. nov. from Yunnan, China.</p></tp:treatment-sec><tp:treatment-sec sec-type="diagnosis" id="SECID0EZLAG"><title>Diagnosis.</title><p><italic><tp:taxon-name><tp:taxon-name-part taxon-name-part-type="genus" reg="Troglohnia">Troglohnia</tp:taxon-name-part></tp:taxon-name></italic> gen. nov. can be distinguished from all other genera of <tp:taxon-name><tp:taxon-name-part taxon-name-part-type="family">Hahniidae</tp:taxon-name-part></tp:taxon-name> by having stridulatory files on sides of pars cephalica (Figs <xref ref-type="fig" rid="F1">1C</xref>, <xref ref-type="fig" rid="F2">2B</xref>), strongly modified patella 1.5–2× wider than tibia (Figs <xref ref-type="fig" rid="F10">10A</xref>, <xref ref-type="fig" rid="F12">12A</xref>, <xref ref-type="fig" rid="F15">15A</xref>), retrolateral tibial apophysis with two arms (Figs <xref ref-type="fig" rid="F10">10B</xref>, <xref ref-type="fig" rid="F12">12B</xref>, <xref ref-type="fig" rid="F15">15B</xref>), edge of cymbial furrow S-shaped (Figs <xref ref-type="fig" rid="F10">10B</xref>, <xref ref-type="fig" rid="F12">12B</xref>, <xref ref-type="fig" rid="F15">15B</xref>), base of embolus with tooth and embolus running along tegulum, on some distance, basal part rises from tegular bend at 90° (Figs <xref ref-type="fig" rid="F10">10A</xref>, <xref ref-type="fig" rid="F12">12A</xref>, <xref ref-type="fig" rid="F15">15A</xref>), genital groove with a pair of hoods posteriorly, distance between hoods almost 1.5–2× longer than length of epigynal plate (Fig. <xref ref-type="fig" rid="F18">18A–D</xref>), and copulatory ducts with a fork at the expanded part of them (Fig. <xref ref-type="fig" rid="F18">18A–D</xref>).</p><fig id="F10" position="float" orientation="portrait"><object-id xmlns:xlink="http://www.w3.org/1999/xlink" content-type="doi" xlink:type="simple">10.3897/zookeys.1187.112936.figure10</object-id><object-id xmlns:xlink="http://www.w3.org/1999/xlink" content-type="arpha" xlink:type="simple">E32DCDA2-7D09-5AB4-A71E-339F8034CD48</object-id><label>Figure 10.</label><caption><p><italic><tp:taxon-name><tp:taxon-name-part taxon-name-part-type="genus" reg="Troglohnia">Troglohnia</tp:taxon-name-part><tp:taxon-name-part taxon-name-part-type="species" reg="dafang">dafang</tp:taxon-name-part></tp:taxon-name></italic> sp. nov., holotype male <bold>A</bold> ventral view <bold>B</bold> retrolateral view. Dashed line shows conductor stalk. Abbreviations: C = conductor, <abbrev xmlns:xlink="http://www.w3.org/1999/xlink" xlink:title="cymbial furrow" id="ABBRID0ECPAG" xlink:type="simple">CF</abbrev> = cymbial furrow, <abbrev xmlns:xlink="http://www.w3.org/1999/xlink" xlink:title="dorsal retrolateral tibial apophysis" id="ABBRID0EGPAG" xlink:type="simple">dRTA</abbrev> = dorsal retrolateral tibial apophysis, E = embolus, <abbrev xmlns:xlink="http://www.w3.org/1999/xlink" xlink:title="embolic tooth" id="ABBRID0EKPAG" xlink:type="simple">ET</abbrev> = embolic tooth, <abbrev xmlns:xlink="http://www.w3.org/1999/xlink" xlink:title="patellar apophysis" id="ABBRID0EOPAG" xlink:type="simple">PA</abbrev> = patellar apophysis, <abbrev xmlns:xlink="http://www.w3.org/1999/xlink" xlink:title="retrolateral tibial apophysis" id="ABBRID0ESPAG" xlink:type="simple">RTA</abbrev> = retrolateral tibial apophysis, <abbrev xmlns:xlink="http://www.w3.org/1999/xlink" xlink:title="ventral retrolateral tibial apophysis" id="ABBRID0EWPAG" xlink:type="simple">vRTA</abbrev> = ventral retrolateral tibial apophysis.</p></caption><graphic xmlns:xlink="http://www.w3.org/1999/xlink" xlink:href="zookeys-1187-091_article-112936__-g010.jpg" position="float" orientation="portrait" xlink:type="simple" id="oo_955529.jpg"><uri content-type="original_file" xlink:type="simple">https://binary.pensoft.net/fig/955529</uri></graphic></fig></tp:treatment-sec><tp:treatment-sec sec-type="description" id="SECID0E6PAG"><title>Description.</title><p><bold>Male.</bold> Total length 2.33–3.21 (<italic>n</italic> = 8). Carapace yellowish, middle region with indistinct brown band, margin with brown pattern, lateral cephalic region with stridulatory files. <abbrev xmlns:xlink="http://www.w3.org/1999/xlink" xlink:title="posterior eye row" id="ABBRID0EJQAG" xlink:type="simple">PER</abbrev> longer than <abbrev xmlns:xlink="http://www.w3.org/1999/xlink" xlink:title="anterior eye row" id="ABBRID0ENQAG" xlink:type="simple">AER</abbrev>, <abbrev xmlns:xlink="http://www.w3.org/1999/xlink" xlink:title="anterior eye row" id="ABBRID0ERQAG" xlink:type="simple">AER</abbrev> straight, <abbrev xmlns:xlink="http://www.w3.org/1999/xlink" xlink:title="posterior eye row" id="ABBRID0EVQAG" xlink:type="simple">PER</abbrev> procurved. <abbrev xmlns:xlink="http://www.w3.org/1999/xlink" xlink:title="anterior median eye" id="ABBRID0EZQAG" xlink:type="simple">AME</abbrev> separated by less than diameter; <abbrev xmlns:xlink="http://www.w3.org/1999/xlink" xlink:title="posterior median eye" id="ABBRID0E4QAG" xlink:type="simple">PME</abbrev> separated by almost diameter, approximately as far from <abbrev xmlns:xlink="http://www.w3.org/1999/xlink" xlink:title="anterior lateral eye" id="ABBRID0EBRAG" xlink:type="simple">ALE</abbrev>; distance between <abbrev xmlns:xlink="http://www.w3.org/1999/xlink" xlink:title="anterior median eye" id="ABBRID0EFRAG" xlink:type="simple">AME</abbrev> and <abbrev xmlns:xlink="http://www.w3.org/1999/xlink" xlink:title="posterior median eye" id="ABBRID0EJRAG" xlink:type="simple">PME</abbrev> longer than that between <abbrev xmlns:xlink="http://www.w3.org/1999/xlink" xlink:title="anterior lateral eye" id="ABBRID0ENRAG" xlink:type="simple">ALE</abbrev> and <abbrev xmlns:xlink="http://www.w3.org/1999/xlink" xlink:title="posterior lateral eye" id="ABBRID0ERRAG" xlink:type="simple">PLE</abbrev>; <abbrev xmlns:xlink="http://www.w3.org/1999/xlink" xlink:title="anterior lateral eye" id="ABBRID0EVRAG" xlink:type="simple">ALE</abbrev> and <abbrev xmlns:xlink="http://www.w3.org/1999/xlink" xlink:title="posterior lateral eye" id="ABBRID0EZRAG" xlink:type="simple">PLE</abbrev> almost touching. Clypeus pale yellow, covered with several setae. Chelicerae pale yellow, with two or three promarginal and three or four retromarginal teeth, chelicerae with stridulatory files. Endites, labium pale yellow, covered with few black setae. Sternum brown, covered with brown setae. Legs pale yellow. Opisthosoma grey, middle of anteriorly and laterally with rod-shaped brown patterns, middle of posteriorly with inverted V-shaped brown patterns; venter with brown patterns and brown ring around spinnerets. Spinnerets base brown and tip white, straight in posterior view. Tracheal spiracle long and transverse, located at 3/4 of opisthosoma length.</p><p>Palpal femur almost 2× longer than patella, spineless. Patella modified, strongly swollen, longer and &gt; 1.5× wider than tibia. Retrolateral tibial apophysis with 2 sickle-shaped and without serrated arms, basal with an apophysis with a line of setae. Cymbium kidney-shaped, ~ 1.5× longer than wide. Cymbial furrow S-shaped, almost as long as cymbium. Bulb almost oval, ca 1.23× longer than wide. Sperm duct with U-shaped curve (Fig. <xref ref-type="fig" rid="F3">3C</xref>). Conductor almost 0.5× longer than bulb, length of stalk almost 1/3–1/2 of total conductor length. Embolic base wide, with embolic tooth. Embolus starting at ca 1:30–4:00 o’clock from tegular, curving clockwise, embolic tip covered by bulb.</p><p><bold>Female.</bold> Total length 2.25–3.86 (<italic>n</italic> = 21). Somatic characters as in male but chelicerae with three promarginal and three or four retromarginal teeth, stridulatory files absent.</p><p>Epigynal plate almost 1.3–1.45× wider than long, genital groove with a pair of posterior hoods. Copulatory openings located medium, arc-shaped. Copulatory ducts long, strongly convoluted, base thick, bifurcate, then become thinner; short one connected to secondary spermathecae, other connected to primary spermathecae. Primary spermathecae oval or bean-shaped, secondary spermathecae globular. Fertilization ducts laminar, sickle-shaped.</p></tp:treatment-sec><tp:treatment-sec sec-type="etymology" id="SECID0EKSAG"><title>Etymology.</title><p>The new generic name is a combination of <italic>Troglobiont</italic> (refers to the cave habitat) and <italic>Hahnia</italic>. The gender is feminine.</p></tp:treatment-sec><tp:treatment-sec sec-type="Composition" id="SECID0EUSAG"><title>Composition.</title><p>This new genus includes four species: <italic><tp:taxon-name><tp:taxon-name-part taxon-name-part-type="genus" reg="Troglohnia">Troglohnia</tp:taxon-name-part><tp:taxon-name-part taxon-name-part-type="species" reg="dafang">dafang</tp:taxon-name-part></tp:taxon-name></italic> sp. nov. (♂♀), <italic><tp:taxon-name><tp:taxon-name-part taxon-name-part-type="genus" reg="Troglohnia">T.</tp:taxon-name-part><tp:taxon-name-part taxon-name-part-type="species" reg="qiubei">qiubei</tp:taxon-name-part></tp:taxon-name></italic> sp. nov. (♂♀), <italic><tp:taxon-name><tp:taxon-name-part taxon-name-part-type="genus" reg="Troglohnia">T.</tp:taxon-name-part><tp:taxon-name-part taxon-name-part-type="species" reg="shidian">shidian</tp:taxon-name-part></tp:taxon-name></italic> sp. nov. (♀), and <italic><tp:taxon-name><tp:taxon-name-part taxon-name-part-type="genus" reg="Troglohnia">T.</tp:taxon-name-part><tp:taxon-name-part taxon-name-part-type="species" reg="wuding">wuding</tp:taxon-name-part></tp:taxon-name></italic> sp. nov. (♂♀).</p></tp:treatment-sec><tp:treatment-sec sec-type="distribution" id="SECID0EGUAG"><title>Distribution.</title><p>China (Guizhou, Yunnan) (Fig. <xref ref-type="fig" rid="F30">30</xref>).</p></tp:treatment-sec><tp:treatment-sec><!--Section generated to contain objects referenced in tp:taxon-treatment.--><fig id="F1" position="float" orientation="portrait"><object-id xmlns:xlink="http://www.w3.org/1999/xlink" content-type="doi" xlink:type="simple">10.3897/zookeys.1187.112936.figure1</object-id><object-id xmlns:xlink="http://www.w3.org/1999/xlink" content-type="arpha" xlink:type="simple">FD3E895B-AACC-5B53-B1DB-18386E6D7369</object-id><label>Figure 1.</label><caption><p>Cephalic region and chelicerae, paratype males, lateral view <bold>A</bold><italic><tp:taxon-name><tp:taxon-name-part taxon-name-part-type="genus" reg="Goblinia">Goblinia</tp:taxon-name-part><tp:taxon-name-part taxon-name-part-type="species" reg="tiane">tiane</tp:taxon-name-part></tp:taxon-name></italic> sp. nov. <bold>B</bold><italic><tp:taxon-name><tp:taxon-name-part taxon-name-part-type="genus" reg="Myahnia">Myahnia</tp:taxon-name-part><tp:taxon-name-part taxon-name-part-type="species" reg="kanpetlet">kanpetlet</tp:taxon-name-part></tp:taxon-name></italic> sp. nov. <bold>C</bold><italic><tp:taxon-name><tp:taxon-name-part taxon-name-part-type="genus" reg="Troglohnia">Troglohnia</tp:taxon-name-part><tp:taxon-name-part taxon-name-part-type="species" reg="qiubei">qiubei</tp:taxon-name-part></tp:taxon-name></italic> sp. nov. <bold>D</bold><italic><tp:taxon-name><tp:taxon-name-part taxon-name-part-type="genus" reg="Typhlohnia">Typhlohnia</tp:taxon-name-part><tp:taxon-name-part taxon-name-part-type="species" reg="rongshui">rongshui</tp:taxon-name-part></tp:taxon-name></italic> sp. nov.</p></caption><graphic xmlns:xlink="http://www.w3.org/1999/xlink" xlink:href="zookeys-1187-091_article-112936__-g001.jpg" position="float" orientation="portrait" xlink:type="simple" id="oo_955520.jpg"><uri content-type="original_file" xlink:type="simple">https://binary.pensoft.net/fig/955520</uri></graphic></fig><fig id="F2" position="float" orientation="portrait"><object-id xmlns:xlink="http://www.w3.org/1999/xlink" content-type="doi" xlink:type="simple">10.3897/zookeys.1187.112936.figure2</object-id><object-id xmlns:xlink="http://www.w3.org/1999/xlink" content-type="arpha" xlink:type="simple">B800AC1C-21CD-5AF0-B02F-9770512F9F66</object-id><label>Figure 2.</label><caption><p>Stridulatory files, paratype males, lateral view <bold>A</bold><italic><tp:taxon-name><tp:taxon-name-part taxon-name-part-type="genus" reg="Goblinia">Goblinia</tp:taxon-name-part><tp:taxon-name-part taxon-name-part-type="species" reg="tiane">tiane</tp:taxon-name-part></tp:taxon-name></italic> sp. nov. <bold>B</bold><italic><tp:taxon-name><tp:taxon-name-part taxon-name-part-type="genus" reg="Troglohnia">Troglohnia</tp:taxon-name-part><tp:taxon-name-part taxon-name-part-type="species" reg="qiubei">qiubei</tp:taxon-name-part></tp:taxon-name></italic> sp. nov.</p></caption><graphic xmlns:xlink="http://www.w3.org/1999/xlink" xlink:href="zookeys-1187-091_article-112936__-g002.jpg" position="float" orientation="portrait" xlink:type="simple" id="oo_955521.jpg"><uri content-type="original_file" xlink:type="simple">https://binary.pensoft.net/fig/955521</uri></graphic></fig><fig id="F12" position="float" orientation="portrait"><object-id xmlns:xlink="http://www.w3.org/1999/xlink" content-type="doi" xlink:type="simple">10.3897/zookeys.1187.112936.figure12</object-id><object-id xmlns:xlink="http://www.w3.org/1999/xlink" content-type="arpha" xlink:type="simple">93B145FF-ADF1-5F77-8659-F944968EB93B</object-id><label>Figure 12.</label><caption><p><italic><tp:taxon-name><tp:taxon-name-part taxon-name-part-type="genus" reg="Troglohnia">Troglohnia</tp:taxon-name-part><tp:taxon-name-part taxon-name-part-type="species" reg="qiubei">qiubei</tp:taxon-name-part></tp:taxon-name></italic> sp. nov., holotype male <bold>A</bold> ventral view <bold>B</bold> retrolateral view. Dashed line shows conductor stalk; red arrow shows the process on tegulum. Abbreviations: C = conductor, <abbrev xmlns:xlink="http://www.w3.org/1999/xlink" xlink:title="cymbial furrow" id="ABBRID0E45AG" xlink:type="simple">CF</abbrev> = cymbial furrow, <abbrev xmlns:xlink="http://www.w3.org/1999/xlink" xlink:title="dorsal retrolateral tibial apophysis" id="ABBRID0EB6AG" xlink:type="simple">dRTA</abbrev> = dorsal retrolateral tibial apophysis, E = embolus, <abbrev xmlns:xlink="http://www.w3.org/1999/xlink" xlink:title="embolic tooth" id="ABBRID0EF6AG" xlink:type="simple">ET</abbrev> = embolic tooth, <abbrev xmlns:xlink="http://www.w3.org/1999/xlink" xlink:title="patellar apophysis" id="ABBRID0EJ6AG" xlink:type="simple">PA</abbrev> = patellar apophysis, <abbrev xmlns:xlink="http://www.w3.org/1999/xlink" xlink:title="retrolateral tibial apophysis" id="ABBRID0EN6AG" xlink:type="simple">RTA</abbrev> = retrolateral tibial apophysis, <abbrev xmlns:xlink="http://www.w3.org/1999/xlink" xlink:title="ventral retrolateral tibial apophysis" id="ABBRID0ER6AG" xlink:type="simple">vRTA</abbrev> = ventral retrolateral tibial apophysis.</p></caption><graphic xmlns:xlink="http://www.w3.org/1999/xlink" xlink:href="zookeys-1187-091_article-112936__-g012.jpg" position="float" orientation="portrait" xlink:type="simple" id="oo_955531.jpg"><uri content-type="original_file" xlink:type="simple">https://binary.pensoft.net/fig/955531</uri></graphic></fig><fig id="F15" position="float" orientation="portrait"><object-id xmlns:xlink="http://www.w3.org/1999/xlink" content-type="doi" xlink:type="simple">10.3897/zookeys.1187.112936.figure15</object-id><object-id xmlns:xlink="http://www.w3.org/1999/xlink" content-type="arpha" xlink:type="simple">F287BB02-66F3-5BF6-96B1-ED06F6EAFB39</object-id><label>Figure 15.</label><caption><p><italic><tp:taxon-name><tp:taxon-name-part taxon-name-part-type="genus" reg="Troglohnia">Troglohnia</tp:taxon-name-part><tp:taxon-name-part taxon-name-part-type="species" reg="wuding">wuding</tp:taxon-name-part></tp:taxon-name></italic> sp. nov., holotype male <bold>A</bold> ventral view <bold>B</bold> retrolateral view. Dashed line shows conductor stalk; red arrow shows the process on tegulum. Abbreviations: C = conductor, <abbrev xmlns:xlink="http://www.w3.org/1999/xlink" xlink:title="cymbial furrow" id="ABBRID0EGUBG" xlink:type="simple">CF</abbrev> = cymbial furrow, <abbrev xmlns:xlink="http://www.w3.org/1999/xlink" xlink:title="dorsal retrolateral tibial apophysis" id="ABBRID0EKUBG" xlink:type="simple">dRTA</abbrev> = dorsal retrolateral tibial apophysis, E = embolus, <abbrev xmlns:xlink="http://www.w3.org/1999/xlink" xlink:title="embolic tooth" id="ABBRID0EOUBG" xlink:type="simple">ET</abbrev> = embolic tooth, <abbrev xmlns:xlink="http://www.w3.org/1999/xlink" xlink:title="patellar apophysis" id="ABBRID0ESUBG" xlink:type="simple">PA</abbrev> = patellar apophysis, <abbrev xmlns:xlink="http://www.w3.org/1999/xlink" xlink:title="retrolateral tibial apophysis" id="ABBRID0EWUBG" xlink:type="simple">RTA</abbrev> = retrolateral tibial apophysis, <abbrev xmlns:xlink="http://www.w3.org/1999/xlink" xlink:title="ventral retrolateral tibial apophysis" id="ABBRID0E1UBG" xlink:type="simple">vRTA</abbrev> = ventral retrolateral tibial apophysis.</p></caption><graphic xmlns:xlink="http://www.w3.org/1999/xlink" xlink:href="zookeys-1187-091_article-112936__-g015.jpg" position="float" orientation="portrait" xlink:type="simple" id="oo_955534.jpg"><uri content-type="original_file" xlink:type="simple">https://binary.pensoft.net/fig/955534</uri></graphic></fig><fig id="F18" position="float" orientation="portrait"><object-id xmlns:xlink="http://www.w3.org/1999/xlink" content-type="doi" xlink:type="simple">10.3897/zookeys.1187.112936.figure18</object-id><object-id xmlns:xlink="http://www.w3.org/1999/xlink" content-type="arpha" xlink:type="simple">8948B2E6-BB75-5204-892B-D59E4E805F21</object-id><label>Figure 18.</label><caption><p>Epigynes of <italic><tp:taxon-name><tp:taxon-name-part taxon-name-part-type="genus" reg="Troglohnia">Troglohnia</tp:taxon-name-part></tp:taxon-name></italic> gen. nov., ventral view <bold>A</bold><italic><tp:taxon-name><tp:taxon-name-part taxon-name-part-type="genus" reg="Troglohnia">Tr.</tp:taxon-name-part><tp:taxon-name-part taxon-name-part-type="species" reg="dafang">dafang</tp:taxon-name-part></tp:taxon-name></italic> sp. nov. <bold>B</bold><italic><tp:taxon-name><tp:taxon-name-part taxon-name-part-type="genus" reg="Troglohnia">Tr.</tp:taxon-name-part><tp:taxon-name-part taxon-name-part-type="species" reg="qiubei">qiubei</tp:taxon-name-part></tp:taxon-name></italic> sp. nov. <bold>C</bold><italic><tp:taxon-name><tp:taxon-name-part taxon-name-part-type="genus" reg="Troglohnia">Tr.</tp:taxon-name-part><tp:taxon-name-part taxon-name-part-type="species" reg="shidian">shidian</tp:taxon-name-part></tp:taxon-name></italic> sp. nov. <bold>D</bold><italic><tp:taxon-name><tp:taxon-name-part taxon-name-part-type="genus" reg="Troglohnia">Tr.</tp:taxon-name-part><tp:taxon-name-part taxon-name-part-type="species" reg="wuding">wuding</tp:taxon-name-part></tp:taxon-name></italic> sp. nov. Abbreviations: <abbrev xmlns:xlink="http://www.w3.org/1999/xlink" xlink:title="copulatory duct" id="ABBRID0ELKAI" xlink:type="simple">CD</abbrev> = copulatory duct, <abbrev xmlns:xlink="http://www.w3.org/1999/xlink" xlink:title="copulatory opening" id="ABBRID0EPKAI" xlink:type="simple">CO</abbrev> = copulatory opening, H = hood, <abbrev xmlns:xlink="http://www.w3.org/1999/xlink" xlink:title="primary spermatheca" id="ABBRID0ETKAI" xlink:type="simple">PS</abbrev> = primary spermatheca, <abbrev xmlns:xlink="http://www.w3.org/1999/xlink" xlink:title="secondary spermatheca" id="ABBRID0EXKAI" xlink:type="simple">SS</abbrev> = secondary spermatheca.</p></caption><graphic xmlns:xlink="http://www.w3.org/1999/xlink" xlink:href="zookeys-1187-091_article-112936__-g018.jpg" position="float" orientation="portrait" xlink:type="simple" id="oo_955537.jpg"><uri content-type="original_file" xlink:type="simple">https://binary.pensoft.net/fig/955537</uri></graphic></fig><fig id="F3" position="float" orientation="portrait"><object-id xmlns:xlink="http://www.w3.org/1999/xlink" content-type="doi" xlink:type="simple">10.3897/zookeys.1187.112936.figure3</object-id><object-id xmlns:xlink="http://www.w3.org/1999/xlink" content-type="arpha" xlink:type="simple">F8A5B1F2-CF38-5AAD-8379-640D959D4755</object-id><label>Figure 3.</label><caption><p>Paratype male bulbs, ventral view <bold>A</bold><italic><tp:taxon-name><tp:taxon-name-part taxon-name-part-type="genus" reg="Goblinia">Goblinia</tp:taxon-name-part><tp:taxon-name-part taxon-name-part-type="species" reg="tiane">tiane</tp:taxon-name-part></tp:taxon-name></italic> sp. nov. <bold>B</bold><italic><tp:taxon-name><tp:taxon-name-part taxon-name-part-type="genus" reg="Myahnia">Myahnia</tp:taxon-name-part><tp:taxon-name-part taxon-name-part-type="species" reg="kanpetlet">kanpetlet</tp:taxon-name-part></tp:taxon-name></italic> sp. nov. <bold>C</bold><italic><tp:taxon-name><tp:taxon-name-part taxon-name-part-type="genus" reg="Troglohnia">Troglohnia</tp:taxon-name-part><tp:taxon-name-part taxon-name-part-type="species" reg="qiubei">qiubei</tp:taxon-name-part></tp:taxon-name></italic> sp. nov. <bold>D</bold><italic><tp:taxon-name><tp:taxon-name-part taxon-name-part-type="genus" reg="Typhlohnia">Typhlohnia</tp:taxon-name-part><tp:taxon-name-part taxon-name-part-type="species" reg="rongshui">rongshui</tp:taxon-name-part></tp:taxon-name></italic> sp. nov. Red arrows show the tegular outgrowth. Abbreviations: C = conductor, E = embolus, <abbrev xmlns:xlink="http://www.w3.org/1999/xlink" xlink:title="sperm dust" id="ABBRID0E1LAE" xlink:type="simple">SD</abbrev> = sperm duct.</p></caption><graphic xmlns:xlink="http://www.w3.org/1999/xlink" xlink:href="zookeys-1187-091_article-112936__-g003.jpg" position="float" orientation="portrait" xlink:type="simple" id="oo_955522.jpg"><uri content-type="original_file" xlink:type="simple">https://binary.pensoft.net/fig/955522</uri></graphic></fig><fig id="F30" position="float" orientation="portrait"><object-id xmlns:xlink="http://www.w3.org/1999/xlink" content-type="doi" xlink:type="simple">10.3897/zookeys.1187.112936.figure30</object-id><object-id xmlns:xlink="http://www.w3.org/1999/xlink" content-type="arpha" xlink:type="simple">4C42F234-62EF-52DC-897B-807733207119</object-id><label>Figure 30.</label><caption><p>Distribution records of new <tp:taxon-name><tp:taxon-name-part taxon-name-part-type="family">Hahniidae</tp:taxon-name-part></tp:taxon-name> species in South-east Asia <bold>1</bold><italic><tp:taxon-name><tp:taxon-name-part taxon-name-part-type="genus" reg="Goblinia">Goblinia</tp:taxon-name-part><tp:taxon-name-part taxon-name-part-type="species" reg="tiane">tiane</tp:taxon-name-part></tp:taxon-name></italic> sp. nov. <bold>2</bold><italic><tp:taxon-name><tp:taxon-name-part taxon-name-part-type="genus" reg="Myahnia">Myahnia</tp:taxon-name-part><tp:taxon-name-part taxon-name-part-type="species" reg="kanpetlet">kanpetlet</tp:taxon-name-part></tp:taxon-name></italic> sp. nov. <bold>3</bold><italic><tp:taxon-name><tp:taxon-name-part taxon-name-part-type="genus" reg="Troglohnia">Troglohnia</tp:taxon-name-part><tp:taxon-name-part taxon-name-part-type="species" reg="dafang">dafang</tp:taxon-name-part></tp:taxon-name></italic> sp. nov. <bold>4</bold><italic><tp:taxon-name><tp:taxon-name-part taxon-name-part-type="genus" reg="Troglohnia">Tr.</tp:taxon-name-part><tp:taxon-name-part taxon-name-part-type="species" reg="qiubei">qiubei</tp:taxon-name-part></tp:taxon-name></italic> sp. nov. <bold>5</bold><italic><tp:taxon-name><tp:taxon-name-part taxon-name-part-type="genus" reg="Troglohnia">Tr.</tp:taxon-name-part><tp:taxon-name-part taxon-name-part-type="species" reg="shidian">shidian</tp:taxon-name-part></tp:taxon-name></italic> sp. nov. <bold>6</bold><italic><tp:taxon-name><tp:taxon-name-part taxon-name-part-type="genus" reg="Troglohnia">Tr.</tp:taxon-name-part><tp:taxon-name-part taxon-name-part-type="species" reg="wuding">wuding</tp:taxon-name-part></tp:taxon-name></italic> sp. nov. <bold>7</bold><italic><tp:taxon-name><tp:taxon-name-part taxon-name-part-type="genus" reg="Typhlohnia">Typhlohnia</tp:taxon-name-part><tp:taxon-name-part taxon-name-part-type="species" reg="banlaksao">banlaksao</tp:taxon-name-part></tp:taxon-name></italic> sp. nov. <bold>8</bold><italic><tp:taxon-name><tp:taxon-name-part taxon-name-part-type="genus" reg="Typhlohnia">Ty.</tp:taxon-name-part><tp:taxon-name-part taxon-name-part-type="species" reg="kaiyang">kaiyang</tp:taxon-name-part></tp:taxon-name></italic> sp. nov. <bold>9</bold><italic><tp:taxon-name><tp:taxon-name-part taxon-name-part-type="genus" reg="Typhlohnia">Ty.</tp:taxon-name-part><tp:taxon-name-part taxon-name-part-type="species" reg="rongshui">rongshui</tp:taxon-name-part></tp:taxon-name></italic> sp. nov. <bold>10</bold><italic><tp:taxon-name><tp:taxon-name-part taxon-name-part-type="genus" reg="Typhlohnia">Ty.</tp:taxon-name-part><tp:taxon-name-part taxon-name-part-type="species" reg="sondoong">sondoong</tp:taxon-name-part></tp:taxon-name></italic> sp. nov. <bold>11</bold><italic><tp:taxon-name><tp:taxon-name-part taxon-name-part-type="genus" reg="Typhlohnia">Ty.</tp:taxon-name-part><tp:taxon-name-part taxon-name-part-type="species" reg="suiyang">suiyang</tp:taxon-name-part></tp:taxon-name></italic> sp. nov.</p></caption><graphic xmlns:xlink="http://www.w3.org/1999/xlink" xlink:href="zookeys-1187-091_article-112936__-g030.jpg" position="float" orientation="portrait" xlink:type="simple" id="oo_955549.jpg"><uri content-type="original_file" xlink:type="simple">https://binary.pensoft.net/fig/955549</uri></graphic></fig></tp:treatment-sec></tp:taxon-treatment>
