# Supplementary material for: ﻿New genera and new species of Hahniidae (Araneae) from China, Laos, Myanmar, and Vietnam
Source: Zookeys. 2023 Dec 20;1187:91–134. doi: 10.3897/zookeys.1187.112936 (PMC10755898; doi:10.3897/zookeys.1187.112936)
Supplement: XML Treatment for Troglohnia qiubei [file zookeys.1187.112936-treatment7.xml]

<!DOCTYPE tp:taxon-treatment
  PUBLIC "-//TaxonX//DTD Taxonomic Treatment Publishing DTD v0 20100105//EN" "tax-treatment-NSO.dtd">
<tp:taxon-treatment xmlns:tp="http://www.plazi.org/taxpub"><tp:treatment-meta><kwd-group><label>Taxon classification</label><kwd>
                <named-content content-type="kingdom">Animalia</named-content>
              </kwd><kwd>
                <named-content content-type="order">Araneae</named-content>
              </kwd><kwd>
                <named-content content-type="family">Hahniidae</named-content>
              </kwd></kwd-group><mixed-citation publication-type="journal"><person-group><name><surname>Chu</surname><given-names>Chang</given-names></name><name><surname>Lin</surname><given-names>Yejie</given-names></name><name><surname>Li</surname><given-names>Shuqiang</given-names></name></person-group><article-title>﻿New genera and new species of <tp:taxon-name><tp:taxon-name-part taxon-name-part-type="family">Hahniidae</tp:taxon-name-part></tp:taxon-name> (<tp:taxon-name><tp:taxon-name-part taxon-name-part-type="order">Araneae</tp:taxon-name-part></tp:taxon-name>) from China, Laos, Myanmar, and Vietnam</article-title><source>Zookeys</source><day>20</day><month>12</month><year>2023</year><volume>1187</volume><fpage>91</fpage><lpage>134</lpage><pub-id pub-id-type="doi">10.3897/zookeys.1187.112936</pub-id></mixed-citation></tp:treatment-meta><tp:nomenclature><label>﻿</label><tp:taxon-name>
              <object-id xmlns:xlink="http://www.w3.org/1999/xlink" content-type="arpha" xlink:type="simple">1ADEA9B9-AAD3-5625-8EFA-3FDD2473C031</object-id>
              <tp:taxon-name-part taxon-name-part-type="genus" reg="Troglohnia">Troglohnia</tp:taxon-name-part>
              <tp:taxon-name-part taxon-name-part-type="species" reg="qiubei">qiubei</tp:taxon-name-part>
              <object-id xmlns:xlink="http://www.w3.org/1999/xlink" content-type="zoobank" xlink:type="simple">https://zoobank.org/ECD0EC6E-BD4B-41F3-931F-A49F6E2F589F</object-id>
            </tp:taxon-name><tp:taxon-authority>Lin &amp; Li</tp:taxon-authority><tp:taxon-status xmlns:xlink="http://www.w3.org/1999/xlink" xlink:type="simple">sp. nov.</tp:taxon-status><xref ref-type="fig" rid="F1">Figs 1C</xref><xref ref-type="fig" rid="F2">, 2B</xref><xref ref-type="fig" rid="F3">, 3C</xref><xref ref-type="fig" rid="F12">, 12A, B</xref><xref ref-type="fig" rid="F13">, 13A, B</xref><xref ref-type="fig" rid="F17">, 17B</xref><xref ref-type="fig" rid="F18">, 18B</xref><xref ref-type="fig" rid="F19">, 19B</xref><xref ref-type="fig" rid="F20">, 20C, D</xref><xref ref-type="fig" rid="F30">, 30</xref></tp:nomenclature><tp:treatment-sec sec-type="type material" id="SECID0E6MBG"><title>Type material.</title><p><bold><italic>Holotype</italic></bold>: ♂ (<named-content xmlns:xlink="http://www.w3.org/1999/xlink" content-type="dwc:institutional_code" xlink:title="Institute of Zoology, Chinese Academy of Sciences" xlink:href="http://grbio.org/institution/institute-zoology-chinese-academy-sciences" xlink:type="simple">IZCAS</named-content>-Ar44672), China, Yunnan: Wenshan Zhuang and Miao Autonomous Pref., Qiubei County, Shuanglongying Town, Puzhehei Villiage, Dongjiadashi Cave, <named-content xmlns:xlink="http://www.w3.org/1999/xlink" content-type="dwc:verbatimCoordinates" xlink:type="simple"><named-content content-type="geo-json" specific-use="{&#34;type&#34;:&#34;Point&#34;,&#34;coordinates&#34;:[104.099000,24.142200]}" id="NCID0ERNBG" xlink:type="simple">24.1422°N, 104.0990°E</named-content></named-content>, ca 1455 m, 19.VIII.2010, Z. Yao, X. Wang and C. Wu leg. <bold><italic>Paratypes</italic></bold>: 5♂ 5♀ (<named-content xmlns:xlink="http://www.w3.org/1999/xlink" content-type="dwc:institutional_code" xlink:title="Institute of Zoology, Chinese Academy of Sciences" xlink:href="http://grbio.org/institution/institute-zoology-chinese-academy-sciences" xlink:type="simple">IZCAS</named-content>-Ar44673–Ar44682), same data as holotype.</p></tp:treatment-sec><tp:treatment-sec sec-type="diagnosis" id="SECID0E4NBG"><title>Diagnosis.</title><p><italic><tp:taxon-name><tp:taxon-name-part taxon-name-part-type="genus" reg="Troglohnia">Troglohnia</tp:taxon-name-part><tp:taxon-name-part taxon-name-part-type="species" reg="qiubei">qiubei</tp:taxon-name-part></tp:taxon-name></italic> sp. nov. can be distinguished from <italic><tp:taxon-name><tp:taxon-name-part taxon-name-part-type="genus" reg="Troglohnia">T.</tp:taxon-name-part><tp:taxon-name-part taxon-name-part-type="species" reg="wuding">wuding</tp:taxon-name-part></tp:taxon-name></italic> sp. nov. by the male ventral retrolateral tibial apophysis almost straight and as wide as dorsal retrolateral tibial apophysis (Fig. <xref ref-type="fig" rid="F12">12B</xref>) [vs strongly curved and wider than dorsal retrolateral tibial apophysis (Fig. <xref ref-type="fig" rid="F15">15B</xref>)], embolic tooth terminal flat (Fig. <xref ref-type="fig" rid="F12">12A</xref>) [vs terminal finger-shaped (Fig. <xref ref-type="fig" rid="F15">15A</xref>)], process on anterior 1/3 of tegulum (arrowed in Fig. <xref ref-type="fig" rid="F12">12A</xref>) [vs on anterior 3/5 (arrowed in Fig. <xref ref-type="fig" rid="F15">15A</xref>)] and female can be distinguished by the diameter of secondary spermathecae less than diameter of primary spermathecae (Fig. <xref ref-type="fig" rid="F13">13B</xref>) [vs almost same diameter (Fig. <xref ref-type="fig" rid="F16">16B</xref>)], distance between primary spermathecae and secondary spermathecae more than half of diameter of secondary spermathecae (Fig. <xref ref-type="fig" rid="F13">13B</xref>) [vs less than half of diameter (Fig. <xref ref-type="fig" rid="F16">16B</xref>)], secondary spermathecae separated by ~ 1.5× diameters (Fig. <xref ref-type="fig" rid="F13">13B</xref>) [vs 1× (Fig. <xref ref-type="fig" rid="F16">16B</xref>)] and fertilization ducts pointing to 7:30 o’clock position (Fig. <xref ref-type="fig" rid="F13">13B</xref>) [vs 9:00 o’clock position (Fig. <xref ref-type="fig" rid="F16">16B</xref>)]. <italic><tp:taxon-name><tp:taxon-name-part taxon-name-part-type="genus" reg="Troglohnia">T.</tp:taxon-name-part><tp:taxon-name-part taxon-name-part-type="species" reg="qiubei">qiubei</tp:taxon-name-part></tp:taxon-name></italic> sp. nov. also resembles <italic><tp:taxon-name><tp:taxon-name-part taxon-name-part-type="genus" reg="Troglohnia">T.</tp:taxon-name-part><tp:taxon-name-part taxon-name-part-type="species" reg="dafang">dafang</tp:taxon-name-part></tp:taxon-name></italic> sp. nov., but can be distinguished by the tip of patellar apophysis pointed to 10:30 o’clock position (Fig. <xref ref-type="fig" rid="F17">17B</xref>) [vs 9:30 o’clock position (Fig. <xref ref-type="fig" rid="F17">17A</xref>)], ventral retrolateral tibial apophysis shorter than dorsal retrolateral tibial apophysis (Fig. <xref ref-type="fig" rid="F12">12B</xref>) [vs almost as long as dorsal retrolateral tibial apophysis (Fig. <xref ref-type="fig" rid="F10">10B</xref>)], conductor stalk makes up 1/2 of total conductor length (Fig. <xref ref-type="fig" rid="F12">12A</xref>) [vs 1/3 (Fig. <xref ref-type="fig" rid="F10">10A</xref>)], process on tegulum present (Fig. <xref ref-type="fig" rid="F12">12A</xref>) [vs absent (Fig. <xref ref-type="fig" rid="F10">10A</xref>)], copulatory openings facing each other (Fig. <xref ref-type="fig" rid="F13">13A</xref>) [vs touching each other (Fig. <xref ref-type="fig" rid="F11">11A</xref>)], diameter of primary spermathecae ~ 1.5× diameters of secondary spermathecae (Fig. <xref ref-type="fig" rid="F13">13B</xref>) [vs 2× (Fig. <xref ref-type="fig" rid="F11">11B</xref>)], distance between primary spermathecae and secondary spermathecae ~ 1× diameter of secondary spermathecae (Fig. <xref ref-type="fig" rid="F13">13B</xref>) [vs 2× (Fig. <xref ref-type="fig" rid="F11">11B</xref>)], secondary spermathecae separated by ~ 1.5× diameters (Fig. <xref ref-type="fig" rid="F13">13B</xref>) [vs 4× (Fig. <xref ref-type="fig" rid="F11">11B</xref>)], and fertilization ducts pointing to 7:30 o’clock position (Fig. <xref ref-type="fig" rid="F13">13B</xref>) [vs 9:00 o’clock position (Fig. <xref ref-type="fig" rid="F11">11B</xref>)].</p><fig id="F15" position="float" orientation="portrait"><object-id xmlns:xlink="http://www.w3.org/1999/xlink" content-type="doi" xlink:type="simple">10.3897/zookeys.1187.112936.figure15</object-id><object-id xmlns:xlink="http://www.w3.org/1999/xlink" content-type="arpha" xlink:type="simple">F287BB02-66F3-5BF6-96B1-ED06F6EAFB39</object-id><label>Figure 15.</label><caption><p><italic><tp:taxon-name><tp:taxon-name-part taxon-name-part-type="genus" reg="Troglohnia">Troglohnia</tp:taxon-name-part><tp:taxon-name-part taxon-name-part-type="species" reg="wuding">wuding</tp:taxon-name-part></tp:taxon-name></italic> sp. nov., holotype male <bold>A</bold> ventral view <bold>B</bold> retrolateral view. Dashed line shows conductor stalk; red arrow shows the process on tegulum. Abbreviations: C = conductor, <abbrev xmlns:xlink="http://www.w3.org/1999/xlink" xlink:title="cymbial furrow" id="ABBRID0EGUBG" xlink:type="simple">CF</abbrev> = cymbial furrow, <abbrev xmlns:xlink="http://www.w3.org/1999/xlink" xlink:title="dorsal retrolateral tibial apophysis" id="ABBRID0EKUBG" xlink:type="simple">dRTA</abbrev> = dorsal retrolateral tibial apophysis, E = embolus, <abbrev xmlns:xlink="http://www.w3.org/1999/xlink" xlink:title="embolic tooth" id="ABBRID0EOUBG" xlink:type="simple">ET</abbrev> = embolic tooth, <abbrev xmlns:xlink="http://www.w3.org/1999/xlink" xlink:title="patellar apophysis" id="ABBRID0ESUBG" xlink:type="simple">PA</abbrev> = patellar apophysis, <abbrev xmlns:xlink="http://www.w3.org/1999/xlink" xlink:title="retrolateral tibial apophysis" id="ABBRID0EWUBG" xlink:type="simple">RTA</abbrev> = retrolateral tibial apophysis, <abbrev xmlns:xlink="http://www.w3.org/1999/xlink" xlink:title="ventral retrolateral tibial apophysis" id="ABBRID0E1UBG" xlink:type="simple">vRTA</abbrev> = ventral retrolateral tibial apophysis.</p></caption><graphic xmlns:xlink="http://www.w3.org/1999/xlink" xlink:href="zookeys-1187-091_article-112936__-g015.jpg" position="float" orientation="portrait" xlink:type="simple" id="oo_955534.jpg"><uri content-type="original_file" xlink:type="simple">https://binary.pensoft.net/fig/955534</uri></graphic></fig><fig id="F16" position="float" orientation="portrait"><object-id xmlns:xlink="http://www.w3.org/1999/xlink" content-type="doi" xlink:type="simple">10.3897/zookeys.1187.112936.figure16</object-id><object-id xmlns:xlink="http://www.w3.org/1999/xlink" content-type="arpha" xlink:type="simple">32E1F20D-F177-5900-9042-C1184000CEA9</object-id><label>Figure 16.</label><caption><p><italic><tp:taxon-name><tp:taxon-name-part taxon-name-part-type="genus" reg="Troglohnia">Troglohnia</tp:taxon-name-part><tp:taxon-name-part taxon-name-part-type="species" reg="wuding">wuding</tp:taxon-name-part></tp:taxon-name></italic> sp. nov., paratype female <bold>A</bold> epigyne, ventral view <bold>B</bold> vulva, dorsal view. Abbreviations: <abbrev xmlns:xlink="http://www.w3.org/1999/xlink" xlink:title="copulatory duct" id="ABBRID0E1VBG" xlink:type="simple">CD</abbrev> = copulatory duct, <abbrev xmlns:xlink="http://www.w3.org/1999/xlink" xlink:title="copulatory opening" id="ABBRID0E5VBG" xlink:type="simple">CO</abbrev> = copulatory opening, <abbrev xmlns:xlink="http://www.w3.org/1999/xlink" xlink:title="fertilization duct" id="ABBRID0ECWBG" xlink:type="simple">FD</abbrev> = fertilization duct, <abbrev xmlns:xlink="http://www.w3.org/1999/xlink" xlink:title="primary spermatheca" id="ABBRID0EGWBG" xlink:type="simple">PS</abbrev> = primary spermatheca, <abbrev xmlns:xlink="http://www.w3.org/1999/xlink" xlink:title="secondary spermatheca" id="ABBRID0EKWBG" xlink:type="simple">SS</abbrev> = secondary spermatheca.</p></caption><graphic xmlns:xlink="http://www.w3.org/1999/xlink" xlink:href="zookeys-1187-091_article-112936__-g016.jpg" position="float" orientation="portrait" xlink:type="simple" id="oo_955535.jpg"><uri content-type="original_file" xlink:type="simple">https://binary.pensoft.net/fig/955535</uri></graphic></fig><fig id="F17" position="float" orientation="portrait"><object-id xmlns:xlink="http://www.w3.org/1999/xlink" content-type="doi" xlink:type="simple">10.3897/zookeys.1187.112936.figure17</object-id><object-id xmlns:xlink="http://www.w3.org/1999/xlink" content-type="arpha" xlink:type="simple">42E4776E-21F6-5005-90C3-4FACC4E8AC7D</object-id><label>Figure 17.</label><caption><p>Patella apophyses of <italic><tp:taxon-name><tp:taxon-name-part taxon-name-part-type="genus" reg="Troglohnia">Troglohnia</tp:taxon-name-part></tp:taxon-name></italic> gen. nov., lateral view <bold>A</bold><italic><tp:taxon-name><tp:taxon-name-part taxon-name-part-type="genus" reg="Troglohnia">Tr.</tp:taxon-name-part><tp:taxon-name-part taxon-name-part-type="species" reg="dafang">dafang</tp:taxon-name-part></tp:taxon-name></italic> sp. nov. <bold>B</bold><italic><tp:taxon-name><tp:taxon-name-part taxon-name-part-type="genus" reg="Troglohnia">Tr.</tp:taxon-name-part><tp:taxon-name-part taxon-name-part-type="species" reg="qiubei">qiubei</tp:taxon-name-part></tp:taxon-name></italic> sp. nov. <bold>C</bold><italic><tp:taxon-name><tp:taxon-name-part taxon-name-part-type="genus" reg="Troglohnia">Tr.</tp:taxon-name-part><tp:taxon-name-part taxon-name-part-type="species" reg="wuding">wuding</tp:taxon-name-part></tp:taxon-name></italic> sp. nov.</p></caption><graphic xmlns:xlink="http://www.w3.org/1999/xlink" xlink:href="zookeys-1187-091_article-112936__-g017.jpg" position="float" orientation="portrait" xlink:type="simple" id="oo_955536.jpg"><uri content-type="original_file" xlink:type="simple">https://binary.pensoft.net/fig/955536</uri></graphic></fig></tp:treatment-sec><tp:treatment-sec sec-type="description" id="SECID0EOYBG"><title>Description.</title><p><bold>Male</bold> (holotype; Figs <xref ref-type="fig" rid="F12">12A, B</xref>, <xref ref-type="fig" rid="F17">17B</xref>, <xref ref-type="fig" rid="F20">20C</xref>). Total body length 2.92. Carapace 1.34 long, 1.05 wide; opisthosoma 1.58 long, 1.16 wide. <abbrev xmlns:xlink="http://www.w3.org/1999/xlink" xlink:title="anterior eye row" id="ABBRID0ECZBG" xlink:type="simple">AER</abbrev> straight and <abbrev xmlns:xlink="http://www.w3.org/1999/xlink" xlink:title="posterior eye row" id="ABBRID0EGZBG" xlink:type="simple">PER</abbrev> procurved slightly. Eye sizes and interdistances: <abbrev xmlns:xlink="http://www.w3.org/1999/xlink" xlink:title="anterior median eye" id="ABBRID0EKZBG" xlink:type="simple">AME</abbrev> 0.04, <abbrev xmlns:xlink="http://www.w3.org/1999/xlink" xlink:title="anterior lateral eye" id="ABBRID0EOZBG" xlink:type="simple">ALE</abbrev> 0.09, <abbrev xmlns:xlink="http://www.w3.org/1999/xlink" xlink:title="posterior median eye" id="ABBRID0ESZBG" xlink:type="simple">PME</abbrev> 0.08, <abbrev xmlns:xlink="http://www.w3.org/1999/xlink" xlink:title="posterior lateral eye" id="ABBRID0EWZBG" xlink:type="simple">PLE</abbrev> 0.09; <abbrev xmlns:xlink="http://www.w3.org/1999/xlink" xlink:title="anterior median eye" id="ABBRID0E1ZBG" xlink:type="simple">AME</abbrev>–<abbrev xmlns:xlink="http://www.w3.org/1999/xlink" xlink:title="anterior median eye" id="ABBRID0E5ZBG" xlink:type="simple">AME</abbrev> 0.05, <abbrev xmlns:xlink="http://www.w3.org/1999/xlink" xlink:title="anterior median eye" id="ABBRID0EC1BG" xlink:type="simple">AME</abbrev>–<abbrev xmlns:xlink="http://www.w3.org/1999/xlink" xlink:title="anterior lateral eye" id="ABBRID0EG1BG" xlink:type="simple">ALE</abbrev> 0.01, <abbrev xmlns:xlink="http://www.w3.org/1999/xlink" xlink:title="posterior median eye" id="ABBRID0EK1BG" xlink:type="simple">PME</abbrev>–<abbrev xmlns:xlink="http://www.w3.org/1999/xlink" xlink:title="posterior median eye" id="ABBRID0EO1BG" xlink:type="simple">PME</abbrev> 0.08, <abbrev xmlns:xlink="http://www.w3.org/1999/xlink" xlink:title="posterior median eye" id="ABBRID0ES1BG" xlink:type="simple">PME</abbrev>–<abbrev xmlns:xlink="http://www.w3.org/1999/xlink" xlink:title="posterior lateral eye" id="ABBRID0EW1BG" xlink:type="simple">PLE</abbrev> 0.04, <abbrev xmlns:xlink="http://www.w3.org/1999/xlink" xlink:title="anterior lateral eye" id="ABBRID0E11BG" xlink:type="simple">ALE</abbrev>–<abbrev xmlns:xlink="http://www.w3.org/1999/xlink" xlink:title="posterior lateral eye" id="ABBRID0E51BG" xlink:type="simple">PLE</abbrev> 0.02. <abbrev xmlns:xlink="http://www.w3.org/1999/xlink" xlink:title="median ocular area" id="ABBRID0EC2BG" xlink:type="simple">MOA</abbrev> 0.20 long, front width 0.11, back width 0.24. Clypeus 0.17 high. Chelicerae with three promarginal and four retromarginal teeth. Leg measurements: I 4.86 (1.39, 0.44, 1.12, 1.05, 0.86); II 4.64 (1.30, 0.45, 1.03, 1.04, 0.82); III 4.29 (1.18, 0.41, 0.95, 1.02, 0.73); IV 5.27 (1.40, 0.44, 1.21, 1.34, 0.88). Leg supination: femora I–III d1; tibiae III v2, IV d1 r1 v1; metatarsi III p1 v2, IV p1 r1 v2.</p><p><bold><italic>Coloration</italic></bold> (Fig. <xref ref-type="fig" rid="F20">20C</xref>). Carapace yellowish, with indistinct dark yellow radial grooves, middle region with shield-shaped brown band, margin with brown pattern. Fovea longitudinal, reddish-brown. Ocular area with slight brown band; eight eyes without distinct black rims. Chelicerae, labium, gnathocoxae, and sternum yellowish. Sternum with brown marking and lighter heart region. Legs yellowish. Opisthosoma oval, grey, middle of anteriorly and laterally with rod-shaped dark patterns, middle of posteriorly with inverted dark V-shaped patterns; venter with brown patterns and brown ring around spinnerets. Spinnerets base brown and tip white.</p><p><bold><italic>Palp</italic></bold> (Figs <xref ref-type="fig" rid="F12">12A, B</xref>, <xref ref-type="fig" rid="F17">17B</xref>). Patellar apophysis with wide base and narrowed tip, the narrowed tip as long as the wide base. Ventral retrolateral tibial apophysis almost straight, almost 1/2× longer than dorsal retrolateral tibial apophysis and as wide as dorsal retrolateral tibial apophysis. Cymbium 1.5× longer than wide. Cymbial furrow almost as long as cymbium. Bulb almost oval. A triangle process presents at the prolateral edge of tegulum. Medium of tegulum with oval membranous area. Length of stalk of conductor almost half of total conductor length. Embolic tooth terminal flat. Embolus slender and whip-shaped.</p><p><bold>Female</bold> (paratype <named-content xmlns:xlink="http://www.w3.org/1999/xlink" content-type="dwc:institutional_code" xlink:title="Institute of Zoology, Chinese Academy of Sciences" xlink:href="http://grbio.org/institution/institute-zoology-chinese-academy-sciences" xlink:type="simple">IZCAS</named-content>-Ar44682; Figs <xref ref-type="fig" rid="F13">13A, B</xref>, <xref ref-type="fig" rid="F18">18B</xref>, <xref ref-type="fig" rid="F19">19B</xref>, <xref ref-type="fig" rid="F20">20D</xref>). Total body length 3.39. Carapace 1.36 long, 1.04 wide; opisthosoma 2.03 long, 1.44 wide. Eight eyes with distinct black rims. Eye sizes and interdistances: <abbrev xmlns:xlink="http://www.w3.org/1999/xlink" xlink:title="anterior median eye" id="ABBRID0EY3BG" xlink:type="simple">AME</abbrev> 0.04, <abbrev xmlns:xlink="http://www.w3.org/1999/xlink" xlink:title="anterior lateral eye" id="ABBRID0E33BG" xlink:type="simple">ALE</abbrev> 0.09, <abbrev xmlns:xlink="http://www.w3.org/1999/xlink" xlink:title="posterior median eye" id="ABBRID0EA4BG" xlink:type="simple">PME</abbrev> 0.08, <abbrev xmlns:xlink="http://www.w3.org/1999/xlink" xlink:title="posterior lateral eye" id="ABBRID0EE4BG" xlink:type="simple">PLE</abbrev> 0.09; <abbrev xmlns:xlink="http://www.w3.org/1999/xlink" xlink:title="anterior median eye" id="ABBRID0EI4BG" xlink:type="simple">AME</abbrev>–<abbrev xmlns:xlink="http://www.w3.org/1999/xlink" xlink:title="anterior median eye" id="ABBRID0EM4BG" xlink:type="simple">AME</abbrev> 0.03, <abbrev xmlns:xlink="http://www.w3.org/1999/xlink" xlink:title="anterior median eye" id="ABBRID0EQ4BG" xlink:type="simple">AME</abbrev>–<abbrev xmlns:xlink="http://www.w3.org/1999/xlink" xlink:title="anterior lateral eye" id="ABBRID0EU4BG" xlink:type="simple">ALE</abbrev> 0.02, <abbrev xmlns:xlink="http://www.w3.org/1999/xlink" xlink:title="posterior median eye" id="ABBRID0EY4BG" xlink:type="simple">PME</abbrev>–<abbrev xmlns:xlink="http://www.w3.org/1999/xlink" xlink:title="posterior median eye" id="ABBRID0E34BG" xlink:type="simple">PME</abbrev> 0.09, <abbrev xmlns:xlink="http://www.w3.org/1999/xlink" xlink:title="posterior median eye" id="ABBRID0EA5BG" xlink:type="simple">PME</abbrev>–<abbrev xmlns:xlink="http://www.w3.org/1999/xlink" xlink:title="posterior lateral eye" id="ABBRID0EE5BG" xlink:type="simple">PLE</abbrev> 0.04, <abbrev xmlns:xlink="http://www.w3.org/1999/xlink" xlink:title="anterior lateral eye" id="ABBRID0EI5BG" xlink:type="simple">ALE</abbrev>–<abbrev xmlns:xlink="http://www.w3.org/1999/xlink" xlink:title="posterior lateral eye" id="ABBRID0EM5BG" xlink:type="simple">PLE</abbrev> 0.02. <abbrev xmlns:xlink="http://www.w3.org/1999/xlink" xlink:title="median ocular area" id="ABBRID0EQ5BG" xlink:type="simple">MOA</abbrev> 0.20 long, front width 0.09, back width 0.23. Clypeus 0.17 high. Chelicerae with three promarginal and four retromarginal teeth. Leg measurements: I 4.51 (1.28, 0.46, 1.02, 0.99, 0.76); II 4.43 (1.28, 0.44, 0.98, 0.98, 0.75); III 4.25 (1.20, 0.44, 0.92, 1.03, 0.66); IV 5.37 (1.50, 0.45, 1.25, 1.32, 0.85). Leg supination: femora I–III d1; tibiae I v1, II v2, III p1 d2, r1, v3, IV p1 d2 r1 v2; metatarsi III p1 v2, IV p1 d2 r1 v1.</p><p><bold><italic>Coloration</italic></bold> (Fig. <xref ref-type="fig" rid="F20">20D</xref>). As in male but carapace without shield-shaped band.</p><p><bold><italic>Epigyne</italic></bold> (Figs <xref ref-type="fig" rid="F13">13A, B</xref>, <xref ref-type="fig" rid="F18">18B</xref>, <xref ref-type="fig" rid="F19">19B</xref>). Epigynal plate 1.45× wider than long. Hoods 3× depth than width. Copulatory openings arc-shaped, facing each other, circular. The width of thick copulatory ducts base 2× wider than the thinner part. The branched shorter copulatory ducts connected to the secondary spermathecae, the other connected to the primary spermathecae. Primary spermathecae bean-shaped, longer than the width of the secondary spermathecae. Fertilization ducts directed at 7:30 o’clock position from spermathecae.</p></tp:treatment-sec><tp:treatment-sec sec-type="variation" id="SECID0ES6BG"><title>Variation.</title><p>Males (<italic>n</italic> = 4): total body length 2.54–3.21, carapace 1.10–1.47 long, 0.80–1.22 wide, opisthosoma 1.44–1.74 long, 1.09–1.20 wide. Females (<italic>n</italic> = 4): total body length 3.03–3.62, carapace 1.28–1.44 long, 1.08–1.16 wide, opisthosoma 1.68–2.30 long, 1.19–1.48 wide.</p></tp:treatment-sec><tp:treatment-sec sec-type="etymology" id="SECID0E36BG"><title>Etymology.</title><p>The specific epithet refers to the type locality; noun in apposition.</p></tp:treatment-sec><tp:treatment-sec sec-type="distribution" id="SECID0ECAAI"><title>Distribution.</title><p>Known only from the type locality (Fig. <xref ref-type="fig" rid="F30">30</xref>).</p></tp:treatment-sec><tp:treatment-sec><!--Section generated to contain objects referenced in tp:taxon-treatment.--><fig id="F1" position="float" orientation="portrait"><object-id xmlns:xlink="http://www.w3.org/1999/xlink" content-type="doi" xlink:type="simple">10.3897/zookeys.1187.112936.figure1</object-id><object-id xmlns:xlink="http://www.w3.org/1999/xlink" content-type="arpha" xlink:type="simple">FD3E895B-AACC-5B53-B1DB-18386E6D7369</object-id><label>Figure 1.</label><caption><p>Cephalic region and chelicerae, paratype males, lateral view <bold>A</bold><italic><tp:taxon-name><tp:taxon-name-part taxon-name-part-type="genus" reg="Goblinia">Goblinia</tp:taxon-name-part><tp:taxon-name-part taxon-name-part-type="species" reg="tiane">tiane</tp:taxon-name-part></tp:taxon-name></italic> sp. nov. <bold>B</bold><italic><tp:taxon-name><tp:taxon-name-part taxon-name-part-type="genus" reg="Myahnia">Myahnia</tp:taxon-name-part><tp:taxon-name-part taxon-name-part-type="species" reg="kanpetlet">kanpetlet</tp:taxon-name-part></tp:taxon-name></italic> sp. nov. <bold>C</bold><italic><tp:taxon-name><tp:taxon-name-part taxon-name-part-type="genus" reg="Troglohnia">Troglohnia</tp:taxon-name-part><tp:taxon-name-part taxon-name-part-type="species" reg="qiubei">qiubei</tp:taxon-name-part></tp:taxon-name></italic> sp. nov. <bold>D</bold><italic><tp:taxon-name><tp:taxon-name-part taxon-name-part-type="genus" reg="Typhlohnia">Typhlohnia</tp:taxon-name-part><tp:taxon-name-part taxon-name-part-type="species" reg="rongshui">rongshui</tp:taxon-name-part></tp:taxon-name></italic> sp. nov.</p></caption><graphic xmlns:xlink="http://www.w3.org/1999/xlink" xlink:href="zookeys-1187-091_article-112936__-g001.jpg" position="float" orientation="portrait" xlink:type="simple" id="oo_955520.jpg"><uri content-type="original_file" xlink:type="simple">https://binary.pensoft.net/fig/955520</uri></graphic></fig><fig id="F2" position="float" orientation="portrait"><object-id xmlns:xlink="http://www.w3.org/1999/xlink" content-type="doi" xlink:type="simple">10.3897/zookeys.1187.112936.figure2</object-id><object-id xmlns:xlink="http://www.w3.org/1999/xlink" content-type="arpha" xlink:type="simple">B800AC1C-21CD-5AF0-B02F-9770512F9F66</object-id><label>Figure 2.</label><caption><p>Stridulatory files, paratype males, lateral view <bold>A</bold><italic><tp:taxon-name><tp:taxon-name-part taxon-name-part-type="genus" reg="Goblinia">Goblinia</tp:taxon-name-part><tp:taxon-name-part taxon-name-part-type="species" reg="tiane">tiane</tp:taxon-name-part></tp:taxon-name></italic> sp. nov. <bold>B</bold><italic><tp:taxon-name><tp:taxon-name-part taxon-name-part-type="genus" reg="Troglohnia">Troglohnia</tp:taxon-name-part><tp:taxon-name-part taxon-name-part-type="species" reg="qiubei">qiubei</tp:taxon-name-part></tp:taxon-name></italic> sp. nov.</p></caption><graphic xmlns:xlink="http://www.w3.org/1999/xlink" xlink:href="zookeys-1187-091_article-112936__-g002.jpg" position="float" orientation="portrait" xlink:type="simple" id="oo_955521.jpg"><uri content-type="original_file" xlink:type="simple">https://binary.pensoft.net/fig/955521</uri></graphic></fig><fig id="F3" position="float" orientation="portrait"><object-id xmlns:xlink="http://www.w3.org/1999/xlink" content-type="doi" xlink:type="simple">10.3897/zookeys.1187.112936.figure3</object-id><object-id xmlns:xlink="http://www.w3.org/1999/xlink" content-type="arpha" xlink:type="simple">F8A5B1F2-CF38-5AAD-8379-640D959D4755</object-id><label>Figure 3.</label><caption><p>Paratype male bulbs, ventral view <bold>A</bold><italic><tp:taxon-name><tp:taxon-name-part taxon-name-part-type="genus" reg="Goblinia">Goblinia</tp:taxon-name-part><tp:taxon-name-part taxon-name-part-type="species" reg="tiane">tiane</tp:taxon-name-part></tp:taxon-name></italic> sp. nov. <bold>B</bold><italic><tp:taxon-name><tp:taxon-name-part taxon-name-part-type="genus" reg="Myahnia">Myahnia</tp:taxon-name-part><tp:taxon-name-part taxon-name-part-type="species" reg="kanpetlet">kanpetlet</tp:taxon-name-part></tp:taxon-name></italic> sp. nov. <bold>C</bold><italic><tp:taxon-name><tp:taxon-name-part taxon-name-part-type="genus" reg="Troglohnia">Troglohnia</tp:taxon-name-part><tp:taxon-name-part taxon-name-part-type="species" reg="qiubei">qiubei</tp:taxon-name-part></tp:taxon-name></italic> sp. nov. <bold>D</bold><italic><tp:taxon-name><tp:taxon-name-part taxon-name-part-type="genus" reg="Typhlohnia">Typhlohnia</tp:taxon-name-part><tp:taxon-name-part taxon-name-part-type="species" reg="rongshui">rongshui</tp:taxon-name-part></tp:taxon-name></italic> sp. nov. Red arrows show the tegular outgrowth. Abbreviations: C = conductor, E = embolus, <abbrev xmlns:xlink="http://www.w3.org/1999/xlink" xlink:title="sperm dust" id="ABBRID0E1LAE" xlink:type="simple">SD</abbrev> = sperm duct.</p></caption><graphic xmlns:xlink="http://www.w3.org/1999/xlink" xlink:href="zookeys-1187-091_article-112936__-g003.jpg" position="float" orientation="portrait" xlink:type="simple" id="oo_955522.jpg"><uri content-type="original_file" xlink:type="simple">https://binary.pensoft.net/fig/955522</uri></graphic></fig><fig id="F12" position="float" orientation="portrait"><object-id xmlns:xlink="http://www.w3.org/1999/xlink" content-type="doi" xlink:type="simple">10.3897/zookeys.1187.112936.figure12</object-id><object-id xmlns:xlink="http://www.w3.org/1999/xlink" content-type="arpha" xlink:type="simple">93B145FF-ADF1-5F77-8659-F944968EB93B</object-id><label>Figure 12.</label><caption><p><italic><tp:taxon-name><tp:taxon-name-part taxon-name-part-type="genus" reg="Troglohnia">Troglohnia</tp:taxon-name-part><tp:taxon-name-part taxon-name-part-type="species" reg="qiubei">qiubei</tp:taxon-name-part></tp:taxon-name></italic> sp. nov., holotype male <bold>A</bold> ventral view <bold>B</bold> retrolateral view. Dashed line shows conductor stalk; red arrow shows the process on tegulum. Abbreviations: C = conductor, <abbrev xmlns:xlink="http://www.w3.org/1999/xlink" xlink:title="cymbial furrow" id="ABBRID0E45AG" xlink:type="simple">CF</abbrev> = cymbial furrow, <abbrev xmlns:xlink="http://www.w3.org/1999/xlink" xlink:title="dorsal retrolateral tibial apophysis" id="ABBRID0EB6AG" xlink:type="simple">dRTA</abbrev> = dorsal retrolateral tibial apophysis, E = embolus, <abbrev xmlns:xlink="http://www.w3.org/1999/xlink" xlink:title="embolic tooth" id="ABBRID0EF6AG" xlink:type="simple">ET</abbrev> = embolic tooth, <abbrev xmlns:xlink="http://www.w3.org/1999/xlink" xlink:title="patellar apophysis" id="ABBRID0EJ6AG" xlink:type="simple">PA</abbrev> = patellar apophysis, <abbrev xmlns:xlink="http://www.w3.org/1999/xlink" xlink:title="retrolateral tibial apophysis" id="ABBRID0EN6AG" xlink:type="simple">RTA</abbrev> = retrolateral tibial apophysis, <abbrev xmlns:xlink="http://www.w3.org/1999/xlink" xlink:title="ventral retrolateral tibial apophysis" id="ABBRID0ER6AG" xlink:type="simple">vRTA</abbrev> = ventral retrolateral tibial apophysis.</p></caption><graphic xmlns:xlink="http://www.w3.org/1999/xlink" xlink:href="zookeys-1187-091_article-112936__-g012.jpg" position="float" orientation="portrait" xlink:type="simple" id="oo_955531.jpg"><uri content-type="original_file" xlink:type="simple">https://binary.pensoft.net/fig/955531</uri></graphic></fig><fig id="F13" position="float" orientation="portrait"><object-id xmlns:xlink="http://www.w3.org/1999/xlink" content-type="doi" xlink:type="simple">10.3897/zookeys.1187.112936.figure13</object-id><object-id xmlns:xlink="http://www.w3.org/1999/xlink" content-type="arpha" xlink:type="simple">9983B7B0-6210-55D9-B5E5-89F60BE44A51</object-id><label>Figure 13.</label><caption><p><italic><tp:taxon-name><tp:taxon-name-part taxon-name-part-type="genus" reg="Troglohnia">Troglohnia</tp:taxon-name-part><tp:taxon-name-part taxon-name-part-type="species" reg="qiubei">qiubei</tp:taxon-name-part></tp:taxon-name></italic> sp. nov., paratype female <bold>A</bold> epigyne, ventral view <bold>B</bold> vulva, dorsal view. Abbreviations: <abbrev xmlns:xlink="http://www.w3.org/1999/xlink" xlink:title="copulatory duct" id="ABBRID0ERABG" xlink:type="simple">CD</abbrev> = copulatory duct, <abbrev xmlns:xlink="http://www.w3.org/1999/xlink" xlink:title="copulatory opening" id="ABBRID0EVABG" xlink:type="simple">CO</abbrev> = copulatory opening, <abbrev xmlns:xlink="http://www.w3.org/1999/xlink" xlink:title="fertilization duct" id="ABBRID0EZABG" xlink:type="simple">FD</abbrev> = fertilization duct, <abbrev xmlns:xlink="http://www.w3.org/1999/xlink" xlink:title="primary spermatheca" id="ABBRID0E4ABG" xlink:type="simple">PS</abbrev> = primary spermatheca, <abbrev xmlns:xlink="http://www.w3.org/1999/xlink" xlink:title="secondary spermatheca" id="ABBRID0EBBBG" xlink:type="simple">SS</abbrev> = secondary spermatheca.</p></caption><graphic xmlns:xlink="http://www.w3.org/1999/xlink" xlink:href="zookeys-1187-091_article-112936__-g013.jpg" position="float" orientation="portrait" xlink:type="simple" id="oo_955532.jpg"><uri content-type="original_file" xlink:type="simple">https://binary.pensoft.net/fig/955532</uri></graphic></fig><fig id="F18" position="float" orientation="portrait"><object-id xmlns:xlink="http://www.w3.org/1999/xlink" content-type="doi" xlink:type="simple">10.3897/zookeys.1187.112936.figure18</object-id><object-id xmlns:xlink="http://www.w3.org/1999/xlink" content-type="arpha" xlink:type="simple">8948B2E6-BB75-5204-892B-D59E4E805F21</object-id><label>Figure 18.</label><caption><p>Epigynes of <italic><tp:taxon-name><tp:taxon-name-part taxon-name-part-type="genus" reg="Troglohnia">Troglohnia</tp:taxon-name-part></tp:taxon-name></italic> gen. nov., ventral view <bold>A</bold><italic><tp:taxon-name><tp:taxon-name-part taxon-name-part-type="genus" reg="Troglohnia">Tr.</tp:taxon-name-part><tp:taxon-name-part taxon-name-part-type="species" reg="dafang">dafang</tp:taxon-name-part></tp:taxon-name></italic> sp. nov. <bold>B</bold><italic><tp:taxon-name><tp:taxon-name-part taxon-name-part-type="genus" reg="Troglohnia">Tr.</tp:taxon-name-part><tp:taxon-name-part taxon-name-part-type="species" reg="qiubei">qiubei</tp:taxon-name-part></tp:taxon-name></italic> sp. nov. <bold>C</bold><italic><tp:taxon-name><tp:taxon-name-part taxon-name-part-type="genus" reg="Troglohnia">Tr.</tp:taxon-name-part><tp:taxon-name-part taxon-name-part-type="species" reg="shidian">shidian</tp:taxon-name-part></tp:taxon-name></italic> sp. nov. <bold>D</bold><italic><tp:taxon-name><tp:taxon-name-part taxon-name-part-type="genus" reg="Troglohnia">Tr.</tp:taxon-name-part><tp:taxon-name-part taxon-name-part-type="species" reg="wuding">wuding</tp:taxon-name-part></tp:taxon-name></italic> sp. nov. Abbreviations: <abbrev xmlns:xlink="http://www.w3.org/1999/xlink" xlink:title="copulatory duct" id="ABBRID0ELKAI" xlink:type="simple">CD</abbrev> = copulatory duct, <abbrev xmlns:xlink="http://www.w3.org/1999/xlink" xlink:title="copulatory opening" id="ABBRID0EPKAI" xlink:type="simple">CO</abbrev> = copulatory opening, H = hood, <abbrev xmlns:xlink="http://www.w3.org/1999/xlink" xlink:title="primary spermatheca" id="ABBRID0ETKAI" xlink:type="simple">PS</abbrev> = primary spermatheca, <abbrev xmlns:xlink="http://www.w3.org/1999/xlink" xlink:title="secondary spermatheca" id="ABBRID0EXKAI" xlink:type="simple">SS</abbrev> = secondary spermatheca.</p></caption><graphic xmlns:xlink="http://www.w3.org/1999/xlink" xlink:href="zookeys-1187-091_article-112936__-g018.jpg" position="float" orientation="portrait" xlink:type="simple" id="oo_955537.jpg"><uri content-type="original_file" xlink:type="simple">https://binary.pensoft.net/fig/955537</uri></graphic></fig><fig id="F19" position="float" orientation="portrait"><object-id xmlns:xlink="http://www.w3.org/1999/xlink" content-type="doi" xlink:type="simple">10.3897/zookeys.1187.112936.figure19</object-id><object-id xmlns:xlink="http://www.w3.org/1999/xlink" content-type="arpha" xlink:type="simple">A587CAA3-0A0F-5229-9DFF-BA9E2102B1D8</object-id><label>Figure 19.</label><caption><p>Epigynal hoods of <italic><tp:taxon-name><tp:taxon-name-part taxon-name-part-type="genus" reg="Troglohnia">Troglohnia</tp:taxon-name-part></tp:taxon-name></italic> gen. nov., ventral view <bold>A</bold><italic><tp:taxon-name><tp:taxon-name-part taxon-name-part-type="genus" reg="Troglohnia">Tr.</tp:taxon-name-part><tp:taxon-name-part taxon-name-part-type="species" reg="dafang">dafang</tp:taxon-name-part></tp:taxon-name></italic> sp. nov. <bold>B</bold><italic><tp:taxon-name><tp:taxon-name-part taxon-name-part-type="genus" reg="Troglohnia">Tr.</tp:taxon-name-part><tp:taxon-name-part taxon-name-part-type="species" reg="qiubei">qiubei</tp:taxon-name-part></tp:taxon-name></italic> sp. nov. <bold>C</bold><italic><tp:taxon-name><tp:taxon-name-part taxon-name-part-type="genus" reg="Troglohnia">Tr.</tp:taxon-name-part><tp:taxon-name-part taxon-name-part-type="species" reg="shidian">shidian</tp:taxon-name-part></tp:taxon-name></italic> sp. nov. <bold>D</bold><italic><tp:taxon-name><tp:taxon-name-part taxon-name-part-type="genus" reg="Troglohnia">Tr.</tp:taxon-name-part><tp:taxon-name-part taxon-name-part-type="species" reg="wuding">wuding</tp:taxon-name-part></tp:taxon-name></italic> sp. nov.</p></caption><graphic xmlns:xlink="http://www.w3.org/1999/xlink" xlink:href="zookeys-1187-091_article-112936__-g019.jpg" position="float" orientation="portrait" xlink:type="simple" id="oo_955538.jpg"><uri content-type="original_file" xlink:type="simple">https://binary.pensoft.net/fig/955538</uri></graphic></fig><fig id="F20" position="float" orientation="portrait"><object-id xmlns:xlink="http://www.w3.org/1999/xlink" content-type="doi" xlink:type="simple">10.3897/zookeys.1187.112936.figure20</object-id><object-id xmlns:xlink="http://www.w3.org/1999/xlink" content-type="arpha" xlink:type="simple">E53B6D2A-7CA6-580D-9A12-E912A06995C5</object-id><label>Figure 20.</label><caption><p><italic><tp:taxon-name><tp:taxon-name-part taxon-name-part-type="genus" reg="Troglohnia">Troglohnia</tp:taxon-name-part></tp:taxon-name></italic> gen. nov., habitus, dorsal view (<bold>A–E, G, H</bold>) and ventral view (<bold>F</bold>) <bold>A</bold><italic><tp:taxon-name><tp:taxon-name-part taxon-name-part-type="genus" reg="Troglohnia">Tr.</tp:taxon-name-part><tp:taxon-name-part taxon-name-part-type="species" reg="dafang">dafang</tp:taxon-name-part></tp:taxon-name></italic> sp. nov., holotype male <bold>B</bold> Same, paratype female <bold>C</bold><italic><tp:taxon-name><tp:taxon-name-part taxon-name-part-type="genus" reg="Troglohnia">Tr.</tp:taxon-name-part><tp:taxon-name-part taxon-name-part-type="species" reg="qiubei">qiubei</tp:taxon-name-part></tp:taxon-name></italic> sp. nov., holotype male <bold>D</bold> Same, paratype female <bold>E</bold><italic><tp:taxon-name><tp:taxon-name-part taxon-name-part-type="genus" reg="Troglohnia">Tr.</tp:taxon-name-part><tp:taxon-name-part taxon-name-part-type="species" reg="shidian">shidian</tp:taxon-name-part></tp:taxon-name></italic> sp. nov., holotype female <bold>F</bold> Same <bold>G</bold><italic><tp:taxon-name><tp:taxon-name-part taxon-name-part-type="genus" reg="Troglohnia">Tr.</tp:taxon-name-part><tp:taxon-name-part taxon-name-part-type="species" reg="wuding">wuding</tp:taxon-name-part></tp:taxon-name></italic> sp. nov., holotype male <bold>H</bold> same, paratype female.</p></caption><graphic xmlns:xlink="http://www.w3.org/1999/xlink" xlink:href="zookeys-1187-091_article-112936__-g020.jpg" position="float" orientation="portrait" xlink:type="simple" id="oo_955539.jpg"><uri content-type="original_file" xlink:type="simple">https://binary.pensoft.net/fig/955539</uri></graphic></fig><fig id="F30" position="float" orientation="portrait"><object-id xmlns:xlink="http://www.w3.org/1999/xlink" content-type="doi" xlink:type="simple">10.3897/zookeys.1187.112936.figure30</object-id><object-id xmlns:xlink="http://www.w3.org/1999/xlink" content-type="arpha" xlink:type="simple">4C42F234-62EF-52DC-897B-807733207119</object-id><label>Figure 30.</label><caption><p>Distribution records of new <tp:taxon-name><tp:taxon-name-part taxon-name-part-type="family">Hahniidae</tp:taxon-name-part></tp:taxon-name> species in South-east Asia <bold>1</bold><italic><tp:taxon-name><tp:taxon-name-part taxon-name-part-type="genus" reg="Goblinia">Goblinia</tp:taxon-name-part><tp:taxon-name-part taxon-name-part-type="species" reg="tiane">tiane</tp:taxon-name-part></tp:taxon-name></italic> sp. nov. <bold>2</bold><italic><tp:taxon-name><tp:taxon-name-part taxon-name-part-type="genus" reg="Myahnia">Myahnia</tp:taxon-name-part><tp:taxon-name-part taxon-name-part-type="species" reg="kanpetlet">kanpetlet</tp:taxon-name-part></tp:taxon-name></italic> sp. nov. <bold>3</bold><italic><tp:taxon-name><tp:taxon-name-part taxon-name-part-type="genus" reg="Troglohnia">Troglohnia</tp:taxon-name-part><tp:taxon-name-part taxon-name-part-type="species" reg="dafang">dafang</tp:taxon-name-part></tp:taxon-name></italic> sp. nov. <bold>4</bold><italic><tp:taxon-name><tp:taxon-name-part taxon-name-part-type="genus" reg="Troglohnia">Tr.</tp:taxon-name-part><tp:taxon-name-part taxon-name-part-type="species" reg="qiubei">qiubei</tp:taxon-name-part></tp:taxon-name></italic> sp. nov. <bold>5</bold><italic><tp:taxon-name><tp:taxon-name-part taxon-name-part-type="genus" reg="Troglohnia">Tr.</tp:taxon-name-part><tp:taxon-name-part taxon-name-part-type="species" reg="shidian">shidian</tp:taxon-name-part></tp:taxon-name></italic> sp. nov. <bold>6</bold><italic><tp:taxon-name><tp:taxon-name-part taxon-name-part-type="genus" reg="Troglohnia">Tr.</tp:taxon-name-part><tp:taxon-name-part taxon-name-part-type="species" reg="wuding">wuding</tp:taxon-name-part></tp:taxon-name></italic> sp. nov. <bold>7</bold><italic><tp:taxon-name><tp:taxon-name-part taxon-name-part-type="genus" reg="Typhlohnia">Typhlohnia</tp:taxon-name-part><tp:taxon-name-part taxon-name-part-type="species" reg="banlaksao">banlaksao</tp:taxon-name-part></tp:taxon-name></italic> sp. nov. <bold>8</bold><italic><tp:taxon-name><tp:taxon-name-part taxon-name-part-type="genus" reg="Typhlohnia">Ty.</tp:taxon-name-part><tp:taxon-name-part taxon-name-part-type="species" reg="kaiyang">kaiyang</tp:taxon-name-part></tp:taxon-name></italic> sp. nov. <bold>9</bold><italic><tp:taxon-name><tp:taxon-name-part taxon-name-part-type="genus" reg="Typhlohnia">Ty.</tp:taxon-name-part><tp:taxon-name-part taxon-name-part-type="species" reg="rongshui">rongshui</tp:taxon-name-part></tp:taxon-name></italic> sp. nov. <bold>10</bold><italic><tp:taxon-name><tp:taxon-name-part taxon-name-part-type="genus" reg="Typhlohnia">Ty.</tp:taxon-name-part><tp:taxon-name-part taxon-name-part-type="species" reg="sondoong">sondoong</tp:taxon-name-part></tp:taxon-name></italic> sp. nov. <bold>11</bold><italic><tp:taxon-name><tp:taxon-name-part taxon-name-part-type="genus" reg="Typhlohnia">Ty.</tp:taxon-name-part><tp:taxon-name-part taxon-name-part-type="species" reg="suiyang">suiyang</tp:taxon-name-part></tp:taxon-name></italic> sp. nov.</p></caption><graphic xmlns:xlink="http://www.w3.org/1999/xlink" xlink:href="zookeys-1187-091_article-112936__-g030.jpg" position="float" orientation="portrait" xlink:type="simple" id="oo_955549.jpg"><uri content-type="original_file" xlink:type="simple">https://binary.pensoft.net/fig/955549</uri></graphic></fig><fig id="F10" position="float" orientation="portrait"><object-id xmlns:xlink="http://www.w3.org/1999/xlink" content-type="doi" xlink:type="simple">10.3897/zookeys.1187.112936.figure10</object-id><object-id xmlns:xlink="http://www.w3.org/1999/xlink" content-type="arpha" xlink:type="simple">E32DCDA2-7D09-5AB4-A71E-339F8034CD48</object-id><label>Figure 10.</label><caption><p><italic><tp:taxon-name><tp:taxon-name-part taxon-name-part-type="genus" reg="Troglohnia">Troglohnia</tp:taxon-name-part><tp:taxon-name-part taxon-name-part-type="species" reg="dafang">dafang</tp:taxon-name-part></tp:taxon-name></italic> sp. nov., holotype male <bold>A</bold> ventral view <bold>B</bold> retrolateral view. Dashed line shows conductor stalk. Abbreviations: C = conductor, <abbrev xmlns:xlink="http://www.w3.org/1999/xlink" xlink:title="cymbial furrow" id="ABBRID0ECPAG" xlink:type="simple">CF</abbrev> = cymbial furrow, <abbrev xmlns:xlink="http://www.w3.org/1999/xlink" xlink:title="dorsal retrolateral tibial apophysis" id="ABBRID0EGPAG" xlink:type="simple">dRTA</abbrev> = dorsal retrolateral tibial apophysis, E = embolus, <abbrev xmlns:xlink="http://www.w3.org/1999/xlink" xlink:title="embolic tooth" id="ABBRID0EKPAG" xlink:type="simple">ET</abbrev> = embolic tooth, <abbrev xmlns:xlink="http://www.w3.org/1999/xlink" xlink:title="patellar apophysis" id="ABBRID0EOPAG" xlink:type="simple">PA</abbrev> = patellar apophysis, <abbrev xmlns:xlink="http://www.w3.org/1999/xlink" xlink:title="retrolateral tibial apophysis" id="ABBRID0ESPAG" xlink:type="simple">RTA</abbrev> = retrolateral tibial apophysis, <abbrev xmlns:xlink="http://www.w3.org/1999/xlink" xlink:title="ventral retrolateral tibial apophysis" id="ABBRID0EWPAG" xlink:type="simple">vRTA</abbrev> = ventral retrolateral tibial apophysis.</p></caption><graphic xmlns:xlink="http://www.w3.org/1999/xlink" xlink:href="zookeys-1187-091_article-112936__-g010.jpg" position="float" orientation="portrait" xlink:type="simple" id="oo_955529.jpg"><uri content-type="original_file" xlink:type="simple">https://binary.pensoft.net/fig/955529</uri></graphic></fig><fig id="F11" position="float" orientation="portrait"><object-id xmlns:xlink="http://www.w3.org/1999/xlink" content-type="doi" xlink:type="simple">10.3897/zookeys.1187.112936.figure11</object-id><object-id xmlns:xlink="http://www.w3.org/1999/xlink" content-type="arpha" xlink:type="simple">C68E9EB3-573F-5DD9-AFD4-D218BB504E00</object-id><label>Figure 11.</label><caption><p><italic><tp:taxon-name><tp:taxon-name-part taxon-name-part-type="genus" reg="Troglohnia">Troglohnia</tp:taxon-name-part><tp:taxon-name-part taxon-name-part-type="species" reg="dafang">dafang</tp:taxon-name-part></tp:taxon-name></italic> sp. nov., paratype female <bold>A</bold> epigyne, ventral view <bold>B</bold> vulva, dorsal view. Abbreviations: <abbrev xmlns:xlink="http://www.w3.org/1999/xlink" xlink:title="copulatory duct" id="ABBRID0EN4AG" xlink:type="simple">CD</abbrev> = copulatory duct, <abbrev xmlns:xlink="http://www.w3.org/1999/xlink" xlink:title="copulatory opening" id="ABBRID0ER4AG" xlink:type="simple">CO</abbrev> = copulatory opening, <abbrev xmlns:xlink="http://www.w3.org/1999/xlink" xlink:title="fertilization duct" id="ABBRID0EV4AG" xlink:type="simple">FD</abbrev> = fertilization duct, <abbrev xmlns:xlink="http://www.w3.org/1999/xlink" xlink:title="primary spermatheca" id="ABBRID0EZ4AG" xlink:type="simple">PS</abbrev> = primary spermatheca, <abbrev xmlns:xlink="http://www.w3.org/1999/xlink" xlink:title="secondary spermatheca" id="ABBRID0E44AG" xlink:type="simple">SS</abbrev> = secondary spermatheca.</p></caption><graphic xmlns:xlink="http://www.w3.org/1999/xlink" xlink:href="zookeys-1187-091_article-112936__-g011.jpg" position="float" orientation="portrait" xlink:type="simple" id="oo_955530.jpg"><uri content-type="original_file" xlink:type="simple">https://binary.pensoft.net/fig/955530</uri></graphic></fig></tp:treatment-sec></tp:taxon-treatment>
