# Supplementary material for: ﻿New genera and new species of Hahniidae (Araneae) from China, Laos, Myanmar, and Vietnam
Source: Zookeys. 2023 Dec 20;1187:91–134. doi: 10.3897/zookeys.1187.112936 (PMC10755898; doi:10.3897/zookeys.1187.112936)
Supplement: XML Treatment for Troglohnia wuding [file zookeys.1187.112936-treatment9.xml]

<!DOCTYPE tp:taxon-treatment
  PUBLIC "-//TaxonX//DTD Taxonomic Treatment Publishing DTD v0 20100105//EN" "tax-treatment-NSO.dtd">
<tp:taxon-treatment xmlns:tp="http://www.plazi.org/taxpub"><tp:treatment-meta><kwd-group><label>Taxon classification</label><kwd>
                <named-content content-type="kingdom">Animalia</named-content>
              </kwd><kwd>
                <named-content content-type="order">Araneae</named-content>
              </kwd><kwd>
                <named-content content-type="family">Hahniidae</named-content>
              </kwd></kwd-group><mixed-citation publication-type="journal"><person-group><name><surname>Chu</surname><given-names>Chang</given-names></name><name><surname>Lin</surname><given-names>Yejie</given-names></name><name><surname>Li</surname><given-names>Shuqiang</given-names></name></person-group><article-title>﻿New genera and new species of <tp:taxon-name><tp:taxon-name-part taxon-name-part-type="family">Hahniidae</tp:taxon-name-part></tp:taxon-name> (<tp:taxon-name><tp:taxon-name-part taxon-name-part-type="order">Araneae</tp:taxon-name-part></tp:taxon-name>) from China, Laos, Myanmar, and Vietnam</article-title><source>Zookeys</source><day>20</day><month>12</month><year>2023</year><volume>1187</volume><fpage>91</fpage><lpage>134</lpage><pub-id pub-id-type="doi">10.3897/zookeys.1187.112936</pub-id></mixed-citation></tp:treatment-meta><tp:nomenclature><label>﻿</label><tp:taxon-name>
              <object-id xmlns:xlink="http://www.w3.org/1999/xlink" content-type="arpha" xlink:type="simple">A7444512-F009-58A9-8B2D-31558EEB26F3</object-id>
              <tp:taxon-name-part taxon-name-part-type="genus" reg="Troglohnia">Troglohnia</tp:taxon-name-part>
              <tp:taxon-name-part taxon-name-part-type="species" reg="wuding">wuding</tp:taxon-name-part>
              <object-id xmlns:xlink="http://www.w3.org/1999/xlink" content-type="zoobank" xlink:type="simple">https://zoobank.org/B1F33F50-4AB0-4695-B217-38105B93C644</object-id>
            </tp:taxon-name><tp:taxon-authority>Lin &amp; Li</tp:taxon-authority><tp:taxon-status xmlns:xlink="http://www.w3.org/1999/xlink" xlink:type="simple">sp. nov.</tp:taxon-status><xref ref-type="fig" rid="F15">Figs 15A, B</xref><xref ref-type="fig" rid="F16">, 16A, B</xref><xref ref-type="fig" rid="F17">, 17C</xref><xref ref-type="fig" rid="F18">, 18D</xref><xref ref-type="fig" rid="F19">, 19D</xref><xref ref-type="fig" rid="F20">, 20G, H</xref><xref ref-type="fig" rid="F30">, 30</xref></tp:nomenclature><tp:treatment-sec sec-type="type material" id="SECID0EUTAI"><title>Type material.</title><p><bold><italic>Holotype</italic></bold>: ♂ (<named-content xmlns:xlink="http://www.w3.org/1999/xlink" content-type="dwc:institutional_code" xlink:title="Institute of Zoology, Chinese Academy of Sciences" xlink:href="http://grbio.org/institution/institute-zoology-chinese-academy-sciences" xlink:type="simple">IZCAS</named-content>-Ar44685), China, Yunnan: Chuxiong City, Wuding County, Mao Street, Xianren Cave, <named-content xmlns:xlink="http://www.w3.org/1999/xlink" content-type="dwc:verbatimCoordinates" xlink:type="simple"><named-content content-type="geo-json" specific-use="{&#34;type&#34;:&#34;Point&#34;,&#34;coordinates&#34;:[102.174000,25.465500]}" id="NCID0EGUAI" xlink:type="simple">25.4655°N, 102.1740°E</named-content></named-content>, ca 2066 m, 18.VI.2010, C. Wang, Q. Zhao and Y. Lin leg. <bold><italic>Paratypes</italic></bold>: 10♀ (<named-content xmlns:xlink="http://www.w3.org/1999/xlink" content-type="dwc:institutional_code" xlink:title="Institute of Zoology, Chinese Academy of Sciences" xlink:href="http://grbio.org/institution/institute-zoology-chinese-academy-sciences" xlink:type="simple">IZCAS</named-content>-Ar44686–Ar44695), same data as holotype.</p></tp:treatment-sec><tp:treatment-sec sec-type="diagnosis" id="SECID0ESUAI"><title>Diagnosis.</title><p><italic><tp:taxon-name><tp:taxon-name-part taxon-name-part-type="genus" reg="Troglohnia">Troglohnia</tp:taxon-name-part><tp:taxon-name-part taxon-name-part-type="species" reg="wuding">wuding</tp:taxon-name-part></tp:taxon-name></italic> sp. nov. can be distinguished from <italic><tp:taxon-name><tp:taxon-name-part taxon-name-part-type="genus" reg="Troglohnia">T.</tp:taxon-name-part><tp:taxon-name-part taxon-name-part-type="species" reg="qiubei">qiubei</tp:taxon-name-part></tp:taxon-name></italic> sp. nov. by the male ventral retrolateral tibial apophysis strongly curved and wider than dorsal retrolateral tibial apophysis (Fig. <xref ref-type="fig" rid="F15">15B</xref>) [vs almost straight and as wide as dorsal retrolateral tibial apophysis (Fig. <xref ref-type="fig" rid="F12">12B</xref>)], embolic tooth terminal terminal finger-shaped (Fig. <xref ref-type="fig" rid="F15">15A</xref>) [vs flat (Fig. <xref ref-type="fig" rid="F12">12A</xref>)], process on anterior 3/5 of tegulum (arrowed in Fig. <xref ref-type="fig" rid="F15">15A</xref>) [vs on anterior 1/3 (arrowed in Fig. <xref ref-type="fig" rid="F12">12A</xref>)] and female can be distinguished by the diameter of secondary spermathecae almost as same as diameter of primary spermathecae (Fig. <xref ref-type="fig" rid="F16">16B</xref>) [vs less than diameter of primary spermathecae (Fig. <xref ref-type="fig" rid="F13">13B</xref>)], distance between primary spermathecae and secondary spermathecae less than half of diameter of secondary spermathecae (Fig. <xref ref-type="fig" rid="F16">16B</xref>) [vs more than half of diameter (Fig. <xref ref-type="fig" rid="F13">13B</xref>)], secondary spermathecae separated by ~ 1× diameter (Fig. <xref ref-type="fig" rid="F16">16B</xref>) [vs 1.5× (Fig. <xref ref-type="fig" rid="F13">13B</xref>)] and fertilization ducts pointing to 9:00 o’clock position (Fig. <xref ref-type="fig" rid="F16">16B</xref>) [vs 7:30 o’clock position (Fig. <xref ref-type="fig" rid="F13">13B</xref>)].</p></tp:treatment-sec><tp:treatment-sec sec-type="description" id="SECID0EGXAI"><title>Description.</title><p><bold>Male</bold> (holotype; Figs <xref ref-type="fig" rid="F15">15A, B</xref>, <xref ref-type="fig" rid="F17">17C</xref>, <xref ref-type="fig" rid="F20">20G</xref>). Total body length 2.88. Carapace 1.27 long, 1.02 wide; opisthosoma 1.61 long, 1.19 wide. <abbrev xmlns:xlink="http://www.w3.org/1999/xlink" xlink:title="anterior eye row" id="ABBRID0E1XAI" xlink:type="simple">AER</abbrev> straight and <abbrev xmlns:xlink="http://www.w3.org/1999/xlink" xlink:title="posterior eye row" id="ABBRID0E5XAI" xlink:type="simple">PER</abbrev> procurved in dorsal view. Eye sizes and interdistances: <abbrev xmlns:xlink="http://www.w3.org/1999/xlink" xlink:title="anterior median eye" id="ABBRID0ECYAI" xlink:type="simple">AME</abbrev> 0.05, <abbrev xmlns:xlink="http://www.w3.org/1999/xlink" xlink:title="anterior lateral eye" id="ABBRID0EGYAI" xlink:type="simple">ALE</abbrev> 0.07, <abbrev xmlns:xlink="http://www.w3.org/1999/xlink" xlink:title="posterior median eye" id="ABBRID0EKYAI" xlink:type="simple">PME</abbrev> 0.05, <abbrev xmlns:xlink="http://www.w3.org/1999/xlink" xlink:title="posterior lateral eye" id="ABBRID0EOYAI" xlink:type="simple">PLE</abbrev> 0.06; <abbrev xmlns:xlink="http://www.w3.org/1999/xlink" xlink:title="anterior median eye" id="ABBRID0ESYAI" xlink:type="simple">AME</abbrev>–<abbrev xmlns:xlink="http://www.w3.org/1999/xlink" xlink:title="anterior median eye" id="ABBRID0EWYAI" xlink:type="simple">AME</abbrev> 0.01, <abbrev xmlns:xlink="http://www.w3.org/1999/xlink" xlink:title="anterior median eye" id="ABBRID0E1YAI" xlink:type="simple">AME</abbrev>–<abbrev xmlns:xlink="http://www.w3.org/1999/xlink" xlink:title="anterior lateral eye" id="ABBRID0E5YAI" xlink:type="simple">ALE</abbrev> 0.03, <abbrev xmlns:xlink="http://www.w3.org/1999/xlink" xlink:title="posterior median eye" id="ABBRID0ECZAI" xlink:type="simple">PME</abbrev>–<abbrev xmlns:xlink="http://www.w3.org/1999/xlink" xlink:title="posterior median eye" id="ABBRID0EGZAI" xlink:type="simple">PME</abbrev> 0.08, <abbrev xmlns:xlink="http://www.w3.org/1999/xlink" xlink:title="posterior median eye" id="ABBRID0EKZAI" xlink:type="simple">PME</abbrev>–<abbrev xmlns:xlink="http://www.w3.org/1999/xlink" xlink:title="posterior lateral eye" id="ABBRID0EOZAI" xlink:type="simple">PLE</abbrev> 0.04, <abbrev xmlns:xlink="http://www.w3.org/1999/xlink" xlink:title="anterior lateral eye" id="ABBRID0ESZAI" xlink:type="simple">ALE</abbrev>–<abbrev xmlns:xlink="http://www.w3.org/1999/xlink" xlink:title="posterior lateral eye" id="ABBRID0EWZAI" xlink:type="simple">PLE</abbrev> 0.01. <abbrev xmlns:xlink="http://www.w3.org/1999/xlink" xlink:title="median ocular area" id="ABBRID0E1ZAI" xlink:type="simple">MOA</abbrev> 0.18 long, front width 0.12, back width 0.17. Clypeus 0.16 high. Chelicerae with two promarginal and three retromarginal teeth. Leg measurements: I 4.36 (1.27, 0.43, 1.00, 0.93, 0.73); II 4.19 (1.25, 0.41, 0.94, 0.89, 0.70); III 3.81 (1.11, 0.40, 0.81, 0.86, 0.63); IV 4.73 (1.30, 0.41, 1.14, 1.12, 0.76). Leg spination: femora I–III d1; tibiae I p1 d1, II d2, III p1 d2 r1 v2, IV r1 v2; metatarsi III–IV p1 r1 v2.</p><p><bold><italic>Coloration</italic></bold> (Fig. <xref ref-type="fig" rid="F20">20G</xref>). Carapace yellowish, middle region with elongated brown band, margin with brown pattern. Fovea longitudinal, reddish-brown. Chelicerae, labium, gnathocoxae, and sternum yellow. Sternum with brown marginal marking. Legs yellow. Dorsal opisthosoma oval, grey, middle of anteriorly and laterally with rod-shaped brown patterns, middle of posteriorly with dotted brown patterns. Ventral opisthosoma grey, anterior and middle part with brown patterns. Spinnerets surrounded by brown rings. Spinnerets base brown and tip white.</p><p><bold><italic>Palp</italic></bold> (Figs <xref ref-type="fig" rid="F15">15A, B</xref>, <xref ref-type="fig" rid="F17">17C</xref>). Patellar apophysis with wide base and narrowed tip, the narrowed tip as long as the wide base. Ventral retrolateral tibial apophysis curved, almost 1/2× longer than dorsal retrolateral tibial apophysis and 2× wider than the dorsal retrolateral tibial apophysis. Cymbium 1.5× longer than wide. Cymbial furrow almost as long as cymbium. Bulb almost oval. A triangle process presents at the prolateral edge of tegulum. Medium of tegulum with oval membranous area. Length of stalk of conductor almost half of total conductor length. Embolic tooth terminal blunt. Embolus slender and whip-shaped.</p><p><bold>Female</bold> (paratype <named-content xmlns:xlink="http://www.w3.org/1999/xlink" content-type="dwc:institutional_code" xlink:title="Institute of Zoology, Chinese Academy of Sciences" xlink:href="http://grbio.org/institution/institute-zoology-chinese-academy-sciences" xlink:type="simple">IZCAS</named-content>-Ar44695; Figs <xref ref-type="fig" rid="F16">16A, B</xref>, <xref ref-type="fig" rid="F18">18D</xref>, <xref ref-type="fig" rid="F19">19D</xref>, <xref ref-type="fig" rid="F20">20H</xref>). Total body length 2.26. Carapace 0.93 long, 0.72 wide; opisthosoma 1.33 long, 0.90 wide. Eye sizes and interdistances: <abbrev xmlns:xlink="http://www.w3.org/1999/xlink" xlink:title="anterior median eye" id="ABBRID0EQ2AI" xlink:type="simple">AME</abbrev> 0.05, <abbrev xmlns:xlink="http://www.w3.org/1999/xlink" xlink:title="anterior lateral eye" id="ABBRID0EU2AI" xlink:type="simple">ALE</abbrev> 0.07, <abbrev xmlns:xlink="http://www.w3.org/1999/xlink" xlink:title="posterior median eye" id="ABBRID0EY2AI" xlink:type="simple">PME</abbrev> 0.07, <abbrev xmlns:xlink="http://www.w3.org/1999/xlink" xlink:title="posterior lateral eye" id="ABBRID0E32AI" xlink:type="simple">PLE</abbrev> 0.08; <abbrev xmlns:xlink="http://www.w3.org/1999/xlink" xlink:title="anterior median eye" id="ABBRID0EA3AI" xlink:type="simple">AME</abbrev>–<abbrev xmlns:xlink="http://www.w3.org/1999/xlink" xlink:title="anterior median eye" id="ABBRID0EE3AI" xlink:type="simple">AME</abbrev> 0.02, <abbrev xmlns:xlink="http://www.w3.org/1999/xlink" xlink:title="anterior median eye" id="ABBRID0EI3AI" xlink:type="simple">AME</abbrev>–<abbrev xmlns:xlink="http://www.w3.org/1999/xlink" xlink:title="anterior lateral eye" id="ABBRID0EM3AI" xlink:type="simple">ALE</abbrev> 0.03, <abbrev xmlns:xlink="http://www.w3.org/1999/xlink" xlink:title="posterior median eye" id="ABBRID0EQ3AI" xlink:type="simple">PME</abbrev>–<abbrev xmlns:xlink="http://www.w3.org/1999/xlink" xlink:title="posterior median eye" id="ABBRID0EU3AI" xlink:type="simple">PME</abbrev> 0.08, <abbrev xmlns:xlink="http://www.w3.org/1999/xlink" xlink:title="posterior median eye" id="ABBRID0EY3AI" xlink:type="simple">PME</abbrev>–<abbrev xmlns:xlink="http://www.w3.org/1999/xlink" xlink:title="posterior lateral eye" id="ABBRID0E33AI" xlink:type="simple">PLE</abbrev> 0.04, <abbrev xmlns:xlink="http://www.w3.org/1999/xlink" xlink:title="anterior lateral eye" id="ABBRID0EA4AI" xlink:type="simple">ALE</abbrev>–<abbrev xmlns:xlink="http://www.w3.org/1999/xlink" xlink:title="posterior lateral eye" id="ABBRID0EE4AI" xlink:type="simple">PLE</abbrev> 0.02. <abbrev xmlns:xlink="http://www.w3.org/1999/xlink" xlink:title="median ocular area" id="ABBRID0EI4AI" xlink:type="simple">MOA</abbrev> 0.18 long, front width 0.07, back width 0.19. Clypeus 0.13 high. Chelicerae with three promarginal and four retromarginal teeth. Leg measurements: I 3.55 (1.03, 0.37, 0.81, 0.77, 0.57); II 3.45 (1.02, 0.36, 0.76, 0.75, 0.56); III 3.15 (0.84, 0.35, 0.70, 0.74, 0.52); IV 4.03 (1.09, 0.39, 0.95, 0.99, 0.61). Leg spination: femora I–III d1; patellae I–IV d1; tibiae I d1, II p1 d2, III–IV p1 d2 r1 v2; metatarsi III–IV p1 r1 v2.</p><p><bold><italic>Coloration</italic></bold> (Fig. <xref ref-type="fig" rid="F20">20H</xref>). As in male but carapace with shield-shaped brown band at middle.</p><p><bold><italic>Epigyne</italic></bold> (Figs <xref ref-type="fig" rid="F16">16A, B</xref>, <xref ref-type="fig" rid="F18">18D</xref>, <xref ref-type="fig" rid="F19">19D</xref>). Epigynal plate 1.35× wider than long. Hoods 3× depth than width. Copulatory openings arc-shaped, facing each other, circular. The width of thick copulatory ducts base 2× wider than the thinner part. The branched shorter copulatory ducts connected to the secondary spermathecae, the other connected to the primary spermathecae. Primary spermathecae bean-shaped, almost as wide as the secondary spermathecae. Fertilization ducts directed at 9:00 o’clock position from spermathecae.</p></tp:treatment-sec><tp:treatment-sec sec-type="variation" id="SECID0EK5AI"><title>Variation.</title><p>Females (<italic>n</italic> = 9): total body length 3.06–3.86, carapace 1.26–1.58 long, 1.00–1.23 wide, opisthosoma 1.80–2.33 long, 1.29–1.74 wide.</p></tp:treatment-sec><tp:treatment-sec sec-type="etymology" id="SECID0ES5AI"><title>Etymology.</title><p>The specific epithet refers to the type locality; noun in apposition.</p></tp:treatment-sec><tp:treatment-sec sec-type="distribution" id="SECID0EX5AI"><title>Distribution.</title><p>Known only from the type locality (Fig. <xref ref-type="fig" rid="F30">30</xref>).</p></tp:treatment-sec><tp:treatment-sec><!--Section generated to contain objects referenced in tp:taxon-treatment.--><fig id="F15" position="float" orientation="portrait"><object-id xmlns:xlink="http://www.w3.org/1999/xlink" content-type="doi" xlink:type="simple">10.3897/zookeys.1187.112936.figure15</object-id><object-id xmlns:xlink="http://www.w3.org/1999/xlink" content-type="arpha" xlink:type="simple">F287BB02-66F3-5BF6-96B1-ED06F6EAFB39</object-id><label>Figure 15.</label><caption><p><italic><tp:taxon-name><tp:taxon-name-part taxon-name-part-type="genus" reg="Troglohnia">Troglohnia</tp:taxon-name-part><tp:taxon-name-part taxon-name-part-type="species" reg="wuding">wuding</tp:taxon-name-part></tp:taxon-name></italic> sp. nov., holotype male <bold>A</bold> ventral view <bold>B</bold> retrolateral view. Dashed line shows conductor stalk; red arrow shows the process on tegulum. Abbreviations: C = conductor, <abbrev xmlns:xlink="http://www.w3.org/1999/xlink" xlink:title="cymbial furrow" id="ABBRID0EGUBG" xlink:type="simple">CF</abbrev> = cymbial furrow, <abbrev xmlns:xlink="http://www.w3.org/1999/xlink" xlink:title="dorsal retrolateral tibial apophysis" id="ABBRID0EKUBG" xlink:type="simple">dRTA</abbrev> = dorsal retrolateral tibial apophysis, E = embolus, <abbrev xmlns:xlink="http://www.w3.org/1999/xlink" xlink:title="embolic tooth" id="ABBRID0EOUBG" xlink:type="simple">ET</abbrev> = embolic tooth, <abbrev xmlns:xlink="http://www.w3.org/1999/xlink" xlink:title="patellar apophysis" id="ABBRID0ESUBG" xlink:type="simple">PA</abbrev> = patellar apophysis, <abbrev xmlns:xlink="http://www.w3.org/1999/xlink" xlink:title="retrolateral tibial apophysis" id="ABBRID0EWUBG" xlink:type="simple">RTA</abbrev> = retrolateral tibial apophysis, <abbrev xmlns:xlink="http://www.w3.org/1999/xlink" xlink:title="ventral retrolateral tibial apophysis" id="ABBRID0E1UBG" xlink:type="simple">vRTA</abbrev> = ventral retrolateral tibial apophysis.</p></caption><graphic xmlns:xlink="http://www.w3.org/1999/xlink" xlink:href="zookeys-1187-091_article-112936__-g015.jpg" position="float" orientation="portrait" xlink:type="simple" id="oo_955534.jpg"><uri content-type="original_file" xlink:type="simple">https://binary.pensoft.net/fig/955534</uri></graphic></fig><fig id="F16" position="float" orientation="portrait"><object-id xmlns:xlink="http://www.w3.org/1999/xlink" content-type="doi" xlink:type="simple">10.3897/zookeys.1187.112936.figure16</object-id><object-id xmlns:xlink="http://www.w3.org/1999/xlink" content-type="arpha" xlink:type="simple">32E1F20D-F177-5900-9042-C1184000CEA9</object-id><label>Figure 16.</label><caption><p><italic><tp:taxon-name><tp:taxon-name-part taxon-name-part-type="genus" reg="Troglohnia">Troglohnia</tp:taxon-name-part><tp:taxon-name-part taxon-name-part-type="species" reg="wuding">wuding</tp:taxon-name-part></tp:taxon-name></italic> sp. nov., paratype female <bold>A</bold> epigyne, ventral view <bold>B</bold> vulva, dorsal view. Abbreviations: <abbrev xmlns:xlink="http://www.w3.org/1999/xlink" xlink:title="copulatory duct" id="ABBRID0E1VBG" xlink:type="simple">CD</abbrev> = copulatory duct, <abbrev xmlns:xlink="http://www.w3.org/1999/xlink" xlink:title="copulatory opening" id="ABBRID0E5VBG" xlink:type="simple">CO</abbrev> = copulatory opening, <abbrev xmlns:xlink="http://www.w3.org/1999/xlink" xlink:title="fertilization duct" id="ABBRID0ECWBG" xlink:type="simple">FD</abbrev> = fertilization duct, <abbrev xmlns:xlink="http://www.w3.org/1999/xlink" xlink:title="primary spermatheca" id="ABBRID0EGWBG" xlink:type="simple">PS</abbrev> = primary spermatheca, <abbrev xmlns:xlink="http://www.w3.org/1999/xlink" xlink:title="secondary spermatheca" id="ABBRID0EKWBG" xlink:type="simple">SS</abbrev> = secondary spermatheca.</p></caption><graphic xmlns:xlink="http://www.w3.org/1999/xlink" xlink:href="zookeys-1187-091_article-112936__-g016.jpg" position="float" orientation="portrait" xlink:type="simple" id="oo_955535.jpg"><uri content-type="original_file" xlink:type="simple">https://binary.pensoft.net/fig/955535</uri></graphic></fig><fig id="F17" position="float" orientation="portrait"><object-id xmlns:xlink="http://www.w3.org/1999/xlink" content-type="doi" xlink:type="simple">10.3897/zookeys.1187.112936.figure17</object-id><object-id xmlns:xlink="http://www.w3.org/1999/xlink" content-type="arpha" xlink:type="simple">42E4776E-21F6-5005-90C3-4FACC4E8AC7D</object-id><label>Figure 17.</label><caption><p>Patella apophyses of <italic><tp:taxon-name><tp:taxon-name-part taxon-name-part-type="genus" reg="Troglohnia">Troglohnia</tp:taxon-name-part></tp:taxon-name></italic> gen. nov., lateral view <bold>A</bold><italic><tp:taxon-name><tp:taxon-name-part taxon-name-part-type="genus" reg="Troglohnia">Tr.</tp:taxon-name-part><tp:taxon-name-part taxon-name-part-type="species" reg="dafang">dafang</tp:taxon-name-part></tp:taxon-name></italic> sp. nov. <bold>B</bold><italic><tp:taxon-name><tp:taxon-name-part taxon-name-part-type="genus" reg="Troglohnia">Tr.</tp:taxon-name-part><tp:taxon-name-part taxon-name-part-type="species" reg="qiubei">qiubei</tp:taxon-name-part></tp:taxon-name></italic> sp. nov. <bold>C</bold><italic><tp:taxon-name><tp:taxon-name-part taxon-name-part-type="genus" reg="Troglohnia">Tr.</tp:taxon-name-part><tp:taxon-name-part taxon-name-part-type="species" reg="wuding">wuding</tp:taxon-name-part></tp:taxon-name></italic> sp. nov.</p></caption><graphic xmlns:xlink="http://www.w3.org/1999/xlink" xlink:href="zookeys-1187-091_article-112936__-g017.jpg" position="float" orientation="portrait" xlink:type="simple" id="oo_955536.jpg"><uri content-type="original_file" xlink:type="simple">https://binary.pensoft.net/fig/955536</uri></graphic></fig><fig id="F18" position="float" orientation="portrait"><object-id xmlns:xlink="http://www.w3.org/1999/xlink" content-type="doi" xlink:type="simple">10.3897/zookeys.1187.112936.figure18</object-id><object-id xmlns:xlink="http://www.w3.org/1999/xlink" content-type="arpha" xlink:type="simple">8948B2E6-BB75-5204-892B-D59E4E805F21</object-id><label>Figure 18.</label><caption><p>Epigynes of <italic><tp:taxon-name><tp:taxon-name-part taxon-name-part-type="genus" reg="Troglohnia">Troglohnia</tp:taxon-name-part></tp:taxon-name></italic> gen. nov., ventral view <bold>A</bold><italic><tp:taxon-name><tp:taxon-name-part taxon-name-part-type="genus" reg="Troglohnia">Tr.</tp:taxon-name-part><tp:taxon-name-part taxon-name-part-type="species" reg="dafang">dafang</tp:taxon-name-part></tp:taxon-name></italic> sp. nov. <bold>B</bold><italic><tp:taxon-name><tp:taxon-name-part taxon-name-part-type="genus" reg="Troglohnia">Tr.</tp:taxon-name-part><tp:taxon-name-part taxon-name-part-type="species" reg="qiubei">qiubei</tp:taxon-name-part></tp:taxon-name></italic> sp. nov. <bold>C</bold><italic><tp:taxon-name><tp:taxon-name-part taxon-name-part-type="genus" reg="Troglohnia">Tr.</tp:taxon-name-part><tp:taxon-name-part taxon-name-part-type="species" reg="shidian">shidian</tp:taxon-name-part></tp:taxon-name></italic> sp. nov. <bold>D</bold><italic><tp:taxon-name><tp:taxon-name-part taxon-name-part-type="genus" reg="Troglohnia">Tr.</tp:taxon-name-part><tp:taxon-name-part taxon-name-part-type="species" reg="wuding">wuding</tp:taxon-name-part></tp:taxon-name></italic> sp. nov. Abbreviations: <abbrev xmlns:xlink="http://www.w3.org/1999/xlink" xlink:title="copulatory duct" id="ABBRID0ELKAI" xlink:type="simple">CD</abbrev> = copulatory duct, <abbrev xmlns:xlink="http://www.w3.org/1999/xlink" xlink:title="copulatory opening" id="ABBRID0EPKAI" xlink:type="simple">CO</abbrev> = copulatory opening, H = hood, <abbrev xmlns:xlink="http://www.w3.org/1999/xlink" xlink:title="primary spermatheca" id="ABBRID0ETKAI" xlink:type="simple">PS</abbrev> = primary spermatheca, <abbrev xmlns:xlink="http://www.w3.org/1999/xlink" xlink:title="secondary spermatheca" id="ABBRID0EXKAI" xlink:type="simple">SS</abbrev> = secondary spermatheca.</p></caption><graphic xmlns:xlink="http://www.w3.org/1999/xlink" xlink:href="zookeys-1187-091_article-112936__-g018.jpg" position="float" orientation="portrait" xlink:type="simple" id="oo_955537.jpg"><uri content-type="original_file" xlink:type="simple">https://binary.pensoft.net/fig/955537</uri></graphic></fig><fig id="F19" position="float" orientation="portrait"><object-id xmlns:xlink="http://www.w3.org/1999/xlink" content-type="doi" xlink:type="simple">10.3897/zookeys.1187.112936.figure19</object-id><object-id xmlns:xlink="http://www.w3.org/1999/xlink" content-type="arpha" xlink:type="simple">A587CAA3-0A0F-5229-9DFF-BA9E2102B1D8</object-id><label>Figure 19.</label><caption><p>Epigynal hoods of <italic><tp:taxon-name><tp:taxon-name-part taxon-name-part-type="genus" reg="Troglohnia">Troglohnia</tp:taxon-name-part></tp:taxon-name></italic> gen. nov., ventral view <bold>A</bold><italic><tp:taxon-name><tp:taxon-name-part taxon-name-part-type="genus" reg="Troglohnia">Tr.</tp:taxon-name-part><tp:taxon-name-part taxon-name-part-type="species" reg="dafang">dafang</tp:taxon-name-part></tp:taxon-name></italic> sp. nov. <bold>B</bold><italic><tp:taxon-name><tp:taxon-name-part taxon-name-part-type="genus" reg="Troglohnia">Tr.</tp:taxon-name-part><tp:taxon-name-part taxon-name-part-type="species" reg="qiubei">qiubei</tp:taxon-name-part></tp:taxon-name></italic> sp. nov. <bold>C</bold><italic><tp:taxon-name><tp:taxon-name-part taxon-name-part-type="genus" reg="Troglohnia">Tr.</tp:taxon-name-part><tp:taxon-name-part taxon-name-part-type="species" reg="shidian">shidian</tp:taxon-name-part></tp:taxon-name></italic> sp. nov. <bold>D</bold><italic><tp:taxon-name><tp:taxon-name-part taxon-name-part-type="genus" reg="Troglohnia">Tr.</tp:taxon-name-part><tp:taxon-name-part taxon-name-part-type="species" reg="wuding">wuding</tp:taxon-name-part></tp:taxon-name></italic> sp. nov.</p></caption><graphic xmlns:xlink="http://www.w3.org/1999/xlink" xlink:href="zookeys-1187-091_article-112936__-g019.jpg" position="float" orientation="portrait" xlink:type="simple" id="oo_955538.jpg"><uri content-type="original_file" xlink:type="simple">https://binary.pensoft.net/fig/955538</uri></graphic></fig><fig id="F20" position="float" orientation="portrait"><object-id xmlns:xlink="http://www.w3.org/1999/xlink" content-type="doi" xlink:type="simple">10.3897/zookeys.1187.112936.figure20</object-id><object-id xmlns:xlink="http://www.w3.org/1999/xlink" content-type="arpha" xlink:type="simple">E53B6D2A-7CA6-580D-9A12-E912A06995C5</object-id><label>Figure 20.</label><caption><p><italic><tp:taxon-name><tp:taxon-name-part taxon-name-part-type="genus" reg="Troglohnia">Troglohnia</tp:taxon-name-part></tp:taxon-name></italic> gen. nov., habitus, dorsal view (<bold>A–E, G, H</bold>) and ventral view (<bold>F</bold>) <bold>A</bold><italic><tp:taxon-name><tp:taxon-name-part taxon-name-part-type="genus" reg="Troglohnia">Tr.</tp:taxon-name-part><tp:taxon-name-part taxon-name-part-type="species" reg="dafang">dafang</tp:taxon-name-part></tp:taxon-name></italic> sp. nov., holotype male <bold>B</bold> Same, paratype female <bold>C</bold><italic><tp:taxon-name><tp:taxon-name-part taxon-name-part-type="genus" reg="Troglohnia">Tr.</tp:taxon-name-part><tp:taxon-name-part taxon-name-part-type="species" reg="qiubei">qiubei</tp:taxon-name-part></tp:taxon-name></italic> sp. nov., holotype male <bold>D</bold> Same, paratype female <bold>E</bold><italic><tp:taxon-name><tp:taxon-name-part taxon-name-part-type="genus" reg="Troglohnia">Tr.</tp:taxon-name-part><tp:taxon-name-part taxon-name-part-type="species" reg="shidian">shidian</tp:taxon-name-part></tp:taxon-name></italic> sp. nov., holotype female <bold>F</bold> Same <bold>G</bold><italic><tp:taxon-name><tp:taxon-name-part taxon-name-part-type="genus" reg="Troglohnia">Tr.</tp:taxon-name-part><tp:taxon-name-part taxon-name-part-type="species" reg="wuding">wuding</tp:taxon-name-part></tp:taxon-name></italic> sp. nov., holotype male <bold>H</bold> same, paratype female.</p></caption><graphic xmlns:xlink="http://www.w3.org/1999/xlink" xlink:href="zookeys-1187-091_article-112936__-g020.jpg" position="float" orientation="portrait" xlink:type="simple" id="oo_955539.jpg"><uri content-type="original_file" xlink:type="simple">https://binary.pensoft.net/fig/955539</uri></graphic></fig><fig id="F30" position="float" orientation="portrait"><object-id xmlns:xlink="http://www.w3.org/1999/xlink" content-type="doi" xlink:type="simple">10.3897/zookeys.1187.112936.figure30</object-id><object-id xmlns:xlink="http://www.w3.org/1999/xlink" content-type="arpha" xlink:type="simple">4C42F234-62EF-52DC-897B-807733207119</object-id><label>Figure 30.</label><caption><p>Distribution records of new <tp:taxon-name><tp:taxon-name-part taxon-name-part-type="family">Hahniidae</tp:taxon-name-part></tp:taxon-name> species in South-east Asia <bold>1</bold><italic><tp:taxon-name><tp:taxon-name-part taxon-name-part-type="genus" reg="Goblinia">Goblinia</tp:taxon-name-part><tp:taxon-name-part taxon-name-part-type="species" reg="tiane">tiane</tp:taxon-name-part></tp:taxon-name></italic> sp. nov. <bold>2</bold><italic><tp:taxon-name><tp:taxon-name-part taxon-name-part-type="genus" reg="Myahnia">Myahnia</tp:taxon-name-part><tp:taxon-name-part taxon-name-part-type="species" reg="kanpetlet">kanpetlet</tp:taxon-name-part></tp:taxon-name></italic> sp. nov. <bold>3</bold><italic><tp:taxon-name><tp:taxon-name-part taxon-name-part-type="genus" reg="Troglohnia">Troglohnia</tp:taxon-name-part><tp:taxon-name-part taxon-name-part-type="species" reg="dafang">dafang</tp:taxon-name-part></tp:taxon-name></italic> sp. nov. <bold>4</bold><italic><tp:taxon-name><tp:taxon-name-part taxon-name-part-type="genus" reg="Troglohnia">Tr.</tp:taxon-name-part><tp:taxon-name-part taxon-name-part-type="species" reg="qiubei">qiubei</tp:taxon-name-part></tp:taxon-name></italic> sp. nov. <bold>5</bold><italic><tp:taxon-name><tp:taxon-name-part taxon-name-part-type="genus" reg="Troglohnia">Tr.</tp:taxon-name-part><tp:taxon-name-part taxon-name-part-type="species" reg="shidian">shidian</tp:taxon-name-part></tp:taxon-name></italic> sp. nov. <bold>6</bold><italic><tp:taxon-name><tp:taxon-name-part taxon-name-part-type="genus" reg="Troglohnia">Tr.</tp:taxon-name-part><tp:taxon-name-part taxon-name-part-type="species" reg="wuding">wuding</tp:taxon-name-part></tp:taxon-name></italic> sp. nov. <bold>7</bold><italic><tp:taxon-name><tp:taxon-name-part taxon-name-part-type="genus" reg="Typhlohnia">Typhlohnia</tp:taxon-name-part><tp:taxon-name-part taxon-name-part-type="species" reg="banlaksao">banlaksao</tp:taxon-name-part></tp:taxon-name></italic> sp. nov. <bold>8</bold><italic><tp:taxon-name><tp:taxon-name-part taxon-name-part-type="genus" reg="Typhlohnia">Ty.</tp:taxon-name-part><tp:taxon-name-part taxon-name-part-type="species" reg="kaiyang">kaiyang</tp:taxon-name-part></tp:taxon-name></italic> sp. nov. <bold>9</bold><italic><tp:taxon-name><tp:taxon-name-part taxon-name-part-type="genus" reg="Typhlohnia">Ty.</tp:taxon-name-part><tp:taxon-name-part taxon-name-part-type="species" reg="rongshui">rongshui</tp:taxon-name-part></tp:taxon-name></italic> sp. nov. <bold>10</bold><italic><tp:taxon-name><tp:taxon-name-part taxon-name-part-type="genus" reg="Typhlohnia">Ty.</tp:taxon-name-part><tp:taxon-name-part taxon-name-part-type="species" reg="sondoong">sondoong</tp:taxon-name-part></tp:taxon-name></italic> sp. nov. <bold>11</bold><italic><tp:taxon-name><tp:taxon-name-part taxon-name-part-type="genus" reg="Typhlohnia">Ty.</tp:taxon-name-part><tp:taxon-name-part taxon-name-part-type="species" reg="suiyang">suiyang</tp:taxon-name-part></tp:taxon-name></italic> sp. nov.</p></caption><graphic xmlns:xlink="http://www.w3.org/1999/xlink" xlink:href="zookeys-1187-091_article-112936__-g030.jpg" position="float" orientation="portrait" xlink:type="simple" id="oo_955549.jpg"><uri content-type="original_file" xlink:type="simple">https://binary.pensoft.net/fig/955549</uri></graphic></fig><fig id="F12" position="float" orientation="portrait"><object-id xmlns:xlink="http://www.w3.org/1999/xlink" content-type="doi" xlink:type="simple">10.3897/zookeys.1187.112936.figure12</object-id><object-id xmlns:xlink="http://www.w3.org/1999/xlink" content-type="arpha" xlink:type="simple">93B145FF-ADF1-5F77-8659-F944968EB93B</object-id><label>Figure 12.</label><caption><p><italic><tp:taxon-name><tp:taxon-name-part taxon-name-part-type="genus" reg="Troglohnia">Troglohnia</tp:taxon-name-part><tp:taxon-name-part taxon-name-part-type="species" reg="qiubei">qiubei</tp:taxon-name-part></tp:taxon-name></italic> sp. nov., holotype male <bold>A</bold> ventral view <bold>B</bold> retrolateral view. Dashed line shows conductor stalk; red arrow shows the process on tegulum. Abbreviations: C = conductor, <abbrev xmlns:xlink="http://www.w3.org/1999/xlink" xlink:title="cymbial furrow" id="ABBRID0E45AG" xlink:type="simple">CF</abbrev> = cymbial furrow, <abbrev xmlns:xlink="http://www.w3.org/1999/xlink" xlink:title="dorsal retrolateral tibial apophysis" id="ABBRID0EB6AG" xlink:type="simple">dRTA</abbrev> = dorsal retrolateral tibial apophysis, E = embolus, <abbrev xmlns:xlink="http://www.w3.org/1999/xlink" xlink:title="embolic tooth" id="ABBRID0EF6AG" xlink:type="simple">ET</abbrev> = embolic tooth, <abbrev xmlns:xlink="http://www.w3.org/1999/xlink" xlink:title="patellar apophysis" id="ABBRID0EJ6AG" xlink:type="simple">PA</abbrev> = patellar apophysis, <abbrev xmlns:xlink="http://www.w3.org/1999/xlink" xlink:title="retrolateral tibial apophysis" id="ABBRID0EN6AG" xlink:type="simple">RTA</abbrev> = retrolateral tibial apophysis, <abbrev xmlns:xlink="http://www.w3.org/1999/xlink" xlink:title="ventral retrolateral tibial apophysis" id="ABBRID0ER6AG" xlink:type="simple">vRTA</abbrev> = ventral retrolateral tibial apophysis.</p></caption><graphic xmlns:xlink="http://www.w3.org/1999/xlink" xlink:href="zookeys-1187-091_article-112936__-g012.jpg" position="float" orientation="portrait" xlink:type="simple" id="oo_955531.jpg"><uri content-type="original_file" xlink:type="simple">https://binary.pensoft.net/fig/955531</uri></graphic></fig><fig id="F13" position="float" orientation="portrait"><object-id xmlns:xlink="http://www.w3.org/1999/xlink" content-type="doi" xlink:type="simple">10.3897/zookeys.1187.112936.figure13</object-id><object-id xmlns:xlink="http://www.w3.org/1999/xlink" content-type="arpha" xlink:type="simple">9983B7B0-6210-55D9-B5E5-89F60BE44A51</object-id><label>Figure 13.</label><caption><p><italic><tp:taxon-name><tp:taxon-name-part taxon-name-part-type="genus" reg="Troglohnia">Troglohnia</tp:taxon-name-part><tp:taxon-name-part taxon-name-part-type="species" reg="qiubei">qiubei</tp:taxon-name-part></tp:taxon-name></italic> sp. nov., paratype female <bold>A</bold> epigyne, ventral view <bold>B</bold> vulva, dorsal view. Abbreviations: <abbrev xmlns:xlink="http://www.w3.org/1999/xlink" xlink:title="copulatory duct" id="ABBRID0ERABG" xlink:type="simple">CD</abbrev> = copulatory duct, <abbrev xmlns:xlink="http://www.w3.org/1999/xlink" xlink:title="copulatory opening" id="ABBRID0EVABG" xlink:type="simple">CO</abbrev> = copulatory opening, <abbrev xmlns:xlink="http://www.w3.org/1999/xlink" xlink:title="fertilization duct" id="ABBRID0EZABG" xlink:type="simple">FD</abbrev> = fertilization duct, <abbrev xmlns:xlink="http://www.w3.org/1999/xlink" xlink:title="primary spermatheca" id="ABBRID0E4ABG" xlink:type="simple">PS</abbrev> = primary spermatheca, <abbrev xmlns:xlink="http://www.w3.org/1999/xlink" xlink:title="secondary spermatheca" id="ABBRID0EBBBG" xlink:type="simple">SS</abbrev> = secondary spermatheca.</p></caption><graphic xmlns:xlink="http://www.w3.org/1999/xlink" xlink:href="zookeys-1187-091_article-112936__-g013.jpg" position="float" orientation="portrait" xlink:type="simple" id="oo_955532.jpg"><uri content-type="original_file" xlink:type="simple">https://binary.pensoft.net/fig/955532</uri></graphic></fig></tp:treatment-sec></tp:taxon-treatment>
