# Supplementary material for: ﻿New genera and new species of Hahniidae (Araneae) from China, Laos, Myanmar, and Vietnam
Source: Zookeys. 2023 Dec 20;1187:91–134. doi: 10.3897/zookeys.1187.112936 (PMC10755898; doi:10.3897/zookeys.1187.112936)
Supplement: XML Treatment for Typhlohnia sondoong [file zookeys.1187.112936-treatment14.xml]

<!DOCTYPE tp:taxon-treatment
  PUBLIC "-//TaxonX//DTD Taxonomic Treatment Publishing DTD v0 20100105//EN" "tax-treatment-NSO.dtd">
<tp:taxon-treatment xmlns:tp="http://www.plazi.org/taxpub"><tp:treatment-meta><kwd-group><label>Taxon classification</label><kwd>
                <named-content content-type="kingdom">Animalia</named-content>
              </kwd><kwd>
                <named-content content-type="order">Araneae</named-content>
              </kwd><kwd>
                <named-content content-type="family">Hahniidae</named-content>
              </kwd></kwd-group><mixed-citation publication-type="journal"><person-group><name><surname>Chu</surname><given-names>Chang</given-names></name><name><surname>Lin</surname><given-names>Yejie</given-names></name><name><surname>Li</surname><given-names>Shuqiang</given-names></name></person-group><article-title>﻿New genera and new species of <tp:taxon-name><tp:taxon-name-part taxon-name-part-type="family">Hahniidae</tp:taxon-name-part></tp:taxon-name> (<tp:taxon-name><tp:taxon-name-part taxon-name-part-type="order">Araneae</tp:taxon-name-part></tp:taxon-name>) from China, Laos, Myanmar, and Vietnam</article-title><source>Zookeys</source><day>20</day><month>12</month><year>2023</year><volume>1187</volume><fpage>91</fpage><lpage>134</lpage><pub-id pub-id-type="doi">10.3897/zookeys.1187.112936</pub-id></mixed-citation></tp:treatment-meta><tp:nomenclature><label>﻿</label><tp:taxon-name>
              <object-id xmlns:xlink="http://www.w3.org/1999/xlink" content-type="arpha" xlink:type="simple">245278E0-51EB-5166-8C98-1ED675F21FF6</object-id>
              <tp:taxon-name-part taxon-name-part-type="genus" reg="Typhlohnia">Typhlohnia</tp:taxon-name-part>
              <tp:taxon-name-part taxon-name-part-type="species" reg="sondoong">sondoong</tp:taxon-name-part>
              <object-id xmlns:xlink="http://www.w3.org/1999/xlink" content-type="zoobank" xlink:type="simple">https://zoobank.org/B1DE5788-66C5-4408-9737-9993FB969A70</object-id>
            </tp:taxon-name><tp:taxon-authority>Lin &amp; Li</tp:taxon-authority><tp:taxon-status xmlns:xlink="http://www.w3.org/1999/xlink" xlink:type="simple">sp. nov.</tp:taxon-status><xref ref-type="fig" rid="F25">Figs 25A, B</xref><xref ref-type="fig" rid="F26">, 26A, B</xref><xref ref-type="fig" rid="F28">, 28E, F</xref><xref ref-type="fig" rid="F29">, 29E, F</xref><xref ref-type="fig" rid="F30">, 30</xref></tp:nomenclature><tp:treatment-sec sec-type="type material" id="SECID0EB1CI"><title>Type material.</title><p><bold><italic>Holotype</italic></bold>: ♂ (<named-content xmlns:xlink="http://www.w3.org/1999/xlink" content-type="dwc:institutional_code" xlink:title="Institute of Zoology, Chinese Academy of Sciences" xlink:href="http://grbio.org/institution/institute-zoology-chinese-academy-sciences" xlink:type="simple">IZCAS</named-content>-Ar44706), Vietnam, Quang Binh: Phong Nha-Ke Bang National Park, Son Doong Cave, <named-content xmlns:xlink="http://www.w3.org/1999/xlink" content-type="dwc:verbatimCoordinates" xlink:type="simple"><named-content content-type="geo-json" specific-use="{&#34;type&#34;:&#34;Point&#34;,&#34;coordinates&#34;:[106.294200,17.493600]}" id="NCID0ET1CI" xlink:type="simple">17.4936°N, 106.2942°E</named-content></named-content>, ca 143 m, 25.V.2016, Q. Zhao and Z. Chen leg. <bold><italic>Paratypes</italic></bold>: 6♀ (<named-content xmlns:xlink="http://www.w3.org/1999/xlink" content-type="dwc:institutional_code" xlink:title="Institute of Zoology, Chinese Academy of Sciences" xlink:href="http://grbio.org/institution/institute-zoology-chinese-academy-sciences" xlink:type="simple">IZCAS</named-content>-Ar44707–Ar44712), same data as holotype.</p></tp:treatment-sec><tp:treatment-sec sec-type="diagnosis" id="SECID0E61CI"><title>Diagnosis.</title><p>For males see diagnosis of <italic><tp:taxon-name><tp:taxon-name-part taxon-name-part-type="genus" reg="Typhlohnia">Typhlohnia</tp:taxon-name-part><tp:taxon-name-part taxon-name-part-type="species" reg="rongshui">rongshui</tp:taxon-name-part></tp:taxon-name></italic> sp. nov. and for females see diagnosis of <italic><tp:taxon-name><tp:taxon-name-part taxon-name-part-type="genus" reg="Typhlohnia">T.</tp:taxon-name-part><tp:taxon-name-part taxon-name-part-type="species" reg="banlaksao">banlaksao</tp:taxon-name-part></tp:taxon-name></italic> sp. nov.</p></tp:treatment-sec><tp:treatment-sec sec-type="description" id="SECID0E22CI"><title>Description.</title><p><bold>Male</bold> (holotype; Figs <xref ref-type="fig" rid="F25">25A, B</xref>, <xref ref-type="fig" rid="F28">28E</xref>, <xref ref-type="fig" rid="F29">29E</xref>). Total body length 1.70. Carapace 0.83 long, 0.64 wide; opisthosoma 0.87 long, 0.62 wide. Eye sizes and interdistance: <abbrev xmlns:xlink="http://www.w3.org/1999/xlink" xlink:title="anterior lateral eye" id="ABBRID0EP3CI" xlink:type="simple">ALE</abbrev> 0.03, <abbrev xmlns:xlink="http://www.w3.org/1999/xlink" xlink:title="posterior lateral eye" id="ABBRID0ET3CI" xlink:type="simple">PLE</abbrev> 0.02; <abbrev xmlns:xlink="http://www.w3.org/1999/xlink" xlink:title="anterior lateral eye" id="ABBRID0EX3CI" xlink:type="simple">ALE</abbrev>–<abbrev xmlns:xlink="http://www.w3.org/1999/xlink" xlink:title="posterior lateral eye" id="ABBRID0E23CI" xlink:type="simple">PLE</abbrev> 0.03. Clypeus 0.12 high. Chelicerae with three promarginal and two retromarginal teeth. Leg measurements: I 2.84 (0.80, 0.26, 0.68, 0.62, 0.48); II 2.71 (0.77, 0.25, 0.62, 0.61, 0.46); III 2.50 (0.69, 0.24, 0.56, 0.58, 0.43); IV 3.11 (0.85, 0.24, 0.76, 0.74, 0.52). Leg spination: femora I p1 v4, II–IV v4; patellae II–IV d1; tibiae I p1, II p1 d1, III–IV p1 r1; metatarsi III–IV p1 r1 v1.</p><p><bold><italic>Coloration</italic></bold> (Figs <xref ref-type="fig" rid="F28">28E</xref>, <xref ref-type="fig" rid="F29">29E</xref>). Carapace pale yellow, with a few long brown hairs. Fovea longitudinal, reddish-brown. Four eyes, white. Chelicerae, labium, and gnathocoxae pale yellow, with long brown hairs; sternum yellowish. Legs yellow. Opisthosoma oval, pale yellow. Spinnerets white.</p><p><bold><italic>Palp</italic></bold> (Fig. <xref ref-type="fig" rid="F25">25A, B</xref>). Patella with apophysis retrodorsally, tip hook-shaped. Tibia with black, serrated retrolateral apophysis, little curved, point dorsally. Cymbium 2× longer than wide, 6× longer than cymbial furrow. Cymbial furrow shallowed, originated on the inside of cymbium. Bulb oval. Conductor oval, almost as wide as middle of sperm duct. Middle of sperm duct bent in upturned U-shape. Embolus slender and whip-shaped, almost half the perimeter of bulb. Base of embolus arising at 7:30 o’clock position.</p><p><bold>Female</bold> (paratype <named-content xmlns:xlink="http://www.w3.org/1999/xlink" content-type="dwc:institutional_code" xlink:title="Institute of Zoology, Chinese Academy of Sciences" xlink:href="http://grbio.org/institution/institute-zoology-chinese-academy-sciences" xlink:type="simple">IZCAS</named-content>-Ar44712; Figs <xref ref-type="fig" rid="F26">26A, B</xref>, <xref ref-type="fig" rid="F28">28F</xref>, <xref ref-type="fig" rid="F29">29F</xref>). Total body length 1.73. Carapace 0.74 long, 0.55 wide; opisthosoma 0.99 long, 0.76 wide. Eye sizes and interdistance: <abbrev xmlns:xlink="http://www.w3.org/1999/xlink" xlink:title="anterior lateral eye" id="ABBRID0EN5CI" xlink:type="simple">ALE</abbrev> 0.03, <abbrev xmlns:xlink="http://www.w3.org/1999/xlink" xlink:title="posterior lateral eye" id="ABBRID0ER5CI" xlink:type="simple">PLE</abbrev> 0.02; <abbrev xmlns:xlink="http://www.w3.org/1999/xlink" xlink:title="anterior lateral eye" id="ABBRID0EV5CI" xlink:type="simple">ALE</abbrev>–<abbrev xmlns:xlink="http://www.w3.org/1999/xlink" xlink:title="posterior lateral eye" id="ABBRID0EZ5CI" xlink:type="simple">PLE</abbrev> 0.03. Clypeus 0.10 high. Chelicerae with three promarginal and two retromarginal teeth. Leg measurements: I 2.54 (0.74, 0.24, 0.58, 0.54, 0.44); II 2.44 (0.72, 0.23, 0.53, 0.53, 0.43); III 2.30 (0.64, 0.22, 0.52, 0.52, 0.40); IV 2.89 (0.80, 0.25, 0.71, 0.66, 0.47). Leg spination: femora I p1 v4, II–IV v4; tibiae III–IV p1; metatarsi III–IV p1 r1 v1.</p><p><bold><italic>Coloration</italic></bold> (Figs <xref ref-type="fig" rid="F28">28F</xref>, <xref ref-type="fig" rid="F29">29F</xref>). As in male.</p><p><bold><italic>Epigyne</italic></bold> (Fig. <xref ref-type="fig" rid="F26">26A, B</xref>). Epigynal plate 1.1× wider than long. Depression obvious, ends with copulatory openings. Copulatory ducts long, almost 1.5× longer than width of primary spermathecae, strongly curved to almost 80° angle, base bifurcate. The short one connected to secondary spermathecae, the other connected to primary spermathecae. Secondary spermathecae oval, as wide as primary spermathecae. Fertilization ducts directed at 9:00 o’clock position from spermathecae.</p></tp:treatment-sec><tp:treatment-sec sec-type="variation" id="SECID0EX6CI"><title>Variation.</title><p>Females (<italic>n</italic> = 5): total body length 1.50–2.07, carapace 0.69–0.80 long, 0.51–0.59 wide, opisthosoma 0.75–1.27 long, 0.61–1.02 wide.</p></tp:treatment-sec><tp:treatment-sec sec-type="etymology" id="SECID0E66CI"><title>Etymology.</title><p>The specific epithet refers to the type locality; noun in apposition.</p></tp:treatment-sec><tp:treatment-sec sec-type="distribution" id="SECID0EEADI"><title>Distribution.</title><p>Known only from the type locality (Fig. <xref ref-type="fig" rid="F30">30</xref>).</p></tp:treatment-sec><tp:treatment-sec><!--Section generated to contain objects referenced in tp:taxon-treatment.--><fig id="F25" position="float" orientation="portrait"><object-id xmlns:xlink="http://www.w3.org/1999/xlink" content-type="doi" xlink:type="simple">10.3897/zookeys.1187.112936.figure25</object-id><object-id xmlns:xlink="http://www.w3.org/1999/xlink" content-type="arpha" xlink:type="simple">C2924AD1-1AD6-5059-91C0-1E7344137834</object-id><label>Figure 25.</label><caption><p><italic><tp:taxon-name><tp:taxon-name-part taxon-name-part-type="genus" reg="Typhlohnia">Typhlohnia</tp:taxon-name-part><tp:taxon-name-part taxon-name-part-type="species" reg="sondoong">sondoong</tp:taxon-name-part></tp:taxon-name></italic> sp. nov., holotype male <bold>A</bold> ventral view <bold>B</bold> retrolateral view. Abbreviations: C = conductor, <abbrev xmlns:xlink="http://www.w3.org/1999/xlink" xlink:title="cymbial furrow" id="ABBRID0E5KBI" xlink:type="simple">CF</abbrev> = cymbial furrow, E = embolus, <abbrev xmlns:xlink="http://www.w3.org/1999/xlink" xlink:title="patellar apophysis" id="ABBRID0ECLBI" xlink:type="simple">PA</abbrev> = patellar apophysis, <abbrev xmlns:xlink="http://www.w3.org/1999/xlink" xlink:title="retrolateral tibial apophysis" id="ABBRID0EGLBI" xlink:type="simple">RTA</abbrev> = retrolateral tibial apophysis, <abbrev xmlns:xlink="http://www.w3.org/1999/xlink" xlink:title="sperm dust" id="ABBRID0EKLBI" xlink:type="simple">SD</abbrev> = sperm duct.</p></caption><graphic xmlns:xlink="http://www.w3.org/1999/xlink" xlink:href="zookeys-1187-091_article-112936__-g025.jpg" position="float" orientation="portrait" xlink:type="simple" id="oo_955544.jpg"><uri content-type="original_file" xlink:type="simple">https://binary.pensoft.net/fig/955544</uri></graphic></fig><fig id="F26" position="float" orientation="portrait"><object-id xmlns:xlink="http://www.w3.org/1999/xlink" content-type="doi" xlink:type="simple">10.3897/zookeys.1187.112936.figure26</object-id><object-id xmlns:xlink="http://www.w3.org/1999/xlink" content-type="arpha" xlink:type="simple">C354D21A-DD8E-5D45-8A72-703A7350E7D4</object-id><label>Figure 26.</label><caption><p><italic><tp:taxon-name><tp:taxon-name-part taxon-name-part-type="genus" reg="Typhlohnia">Typhlohnia</tp:taxon-name-part><tp:taxon-name-part taxon-name-part-type="species" reg="sondoong">sondoong</tp:taxon-name-part></tp:taxon-name></italic> sp. nov., paratype female <bold>A</bold> epigyne, ventral view <bold>B</bold> vulva, dorsal view. Abbreviations: <abbrev xmlns:xlink="http://www.w3.org/1999/xlink" xlink:title="copulatory duct" id="ABBRID0EKMBI" xlink:type="simple">CD</abbrev> = copulatory duct, <abbrev xmlns:xlink="http://www.w3.org/1999/xlink" xlink:title="copulatory opening" id="ABBRID0EOMBI" xlink:type="simple">CO</abbrev> = copulatory opening, D = depression, <abbrev xmlns:xlink="http://www.w3.org/1999/xlink" xlink:title="fertilization duct" id="ABBRID0ESMBI" xlink:type="simple">FD</abbrev> = fertilization duct, <abbrev xmlns:xlink="http://www.w3.org/1999/xlink" xlink:title="glandular appendage" id="ABBRID0EWMBI" xlink:type="simple">GA</abbrev> = glandular appendage, <abbrev xmlns:xlink="http://www.w3.org/1999/xlink" xlink:title="primary spermatheca" id="ABBRID0E1MBI" xlink:type="simple">PS</abbrev> = primary spermatheca, <abbrev xmlns:xlink="http://www.w3.org/1999/xlink" xlink:title="secondary spermatheca" id="ABBRID0E5MBI" xlink:type="simple">SS</abbrev> = secondary spermatheca.</p></caption><graphic xmlns:xlink="http://www.w3.org/1999/xlink" xlink:href="zookeys-1187-091_article-112936__-g026.jpg" position="float" orientation="portrait" xlink:type="simple" id="oo_955545.jpg"><uri content-type="original_file" xlink:type="simple">https://binary.pensoft.net/fig/955545</uri></graphic></fig><fig id="F28" position="float" orientation="portrait"><object-id xmlns:xlink="http://www.w3.org/1999/xlink" content-type="doi" xlink:type="simple">10.3897/zookeys.1187.112936.figure28</object-id><object-id xmlns:xlink="http://www.w3.org/1999/xlink" content-type="arpha" xlink:type="simple">BAA01E45-0BF2-57CD-B157-83CFEAC9E547</object-id><label>Figure 28.</label><caption><p>Cephalic regions of <italic><tp:taxon-name><tp:taxon-name-part taxon-name-part-type="genus" reg="Typhlohnia">Typhlohnia</tp:taxon-name-part></tp:taxon-name></italic> gen. nov., dorsal view <bold>A</bold><italic><tp:taxon-name><tp:taxon-name-part taxon-name-part-type="genus" reg="Typhlohnia">Ty.</tp:taxon-name-part><tp:taxon-name-part taxon-name-part-type="species" reg="banlaksao">banlaksao</tp:taxon-name-part></tp:taxon-name></italic> sp. nov., holotype female <bold>B</bold><italic><tp:taxon-name><tp:taxon-name-part taxon-name-part-type="genus" reg="Typhlohnia">Ty.</tp:taxon-name-part><tp:taxon-name-part taxon-name-part-type="species" reg="kaiyang">kaiyang</tp:taxon-name-part></tp:taxon-name></italic> sp. nov., holotype female <bold>C</bold><italic><tp:taxon-name><tp:taxon-name-part taxon-name-part-type="genus" reg="Typhlohnia">Ty.</tp:taxon-name-part><tp:taxon-name-part taxon-name-part-type="species" reg="rongshui">rongshui</tp:taxon-name-part></tp:taxon-name></italic> sp. nov., holotype male <bold>D</bold> Same, paratype female <bold>E</bold><italic><tp:taxon-name><tp:taxon-name-part taxon-name-part-type="genus" reg="Typhlohnia">Ty.</tp:taxon-name-part><tp:taxon-name-part taxon-name-part-type="species" reg="sondoong">sondoong</tp:taxon-name-part></tp:taxon-name></italic> sp. nov., holotype male <bold>F</bold> same, paratype female <bold>G</bold><italic><tp:taxon-name><tp:taxon-name-part taxon-name-part-type="genus" reg="Typhlohnia">Ty.</tp:taxon-name-part><tp:taxon-name-part taxon-name-part-type="species" reg="suiyang">suiyang</tp:taxon-name-part></tp:taxon-name></italic> sp. nov., holotype female.</p></caption><graphic xmlns:xlink="http://www.w3.org/1999/xlink" xlink:href="zookeys-1187-091_article-112936__-g028.jpg" position="float" orientation="portrait" xlink:type="simple" id="oo_955547.jpg"><uri content-type="original_file" xlink:type="simple">https://binary.pensoft.net/fig/955547</uri></graphic></fig><fig id="F29" position="float" orientation="portrait"><object-id xmlns:xlink="http://www.w3.org/1999/xlink" content-type="doi" xlink:type="simple">10.3897/zookeys.1187.112936.figure29</object-id><object-id xmlns:xlink="http://www.w3.org/1999/xlink" content-type="arpha" xlink:type="simple">D58F653C-C8A0-59EB-AF6E-C09FEE44E456</object-id><label>Figure 29.</label><caption><p><italic><tp:taxon-name><tp:taxon-name-part taxon-name-part-type="genus" reg="Typhlohnia">Typhlohnia</tp:taxon-name-part></tp:taxon-name></italic> gen. nov., habitus, dorsal view <bold>A</bold><italic><tp:taxon-name><tp:taxon-name-part taxon-name-part-type="genus" reg="Typhlohnia">Ty.</tp:taxon-name-part><tp:taxon-name-part taxon-name-part-type="species" reg="banlaksao">banlaksao</tp:taxon-name-part></tp:taxon-name></italic> sp. nov., holotype female <bold>B</bold><italic><tp:taxon-name><tp:taxon-name-part taxon-name-part-type="genus" reg="Typhlohnia">Ty.</tp:taxon-name-part><tp:taxon-name-part taxon-name-part-type="species" reg="kaiyang">kaiyang</tp:taxon-name-part></tp:taxon-name></italic> sp. nov., holotype female <bold>C</bold><italic><tp:taxon-name><tp:taxon-name-part taxon-name-part-type="genus" reg="Typhlohnia">Ty.</tp:taxon-name-part><tp:taxon-name-part taxon-name-part-type="species" reg="rongshui">rongshui</tp:taxon-name-part></tp:taxon-name></italic> sp. nov., holotype male <bold>D</bold> Same, paratype female <bold>E</bold><italic><tp:taxon-name><tp:taxon-name-part taxon-name-part-type="genus" reg="Typhlohnia">Ty.</tp:taxon-name-part><tp:taxon-name-part taxon-name-part-type="species" reg="sondoong">sondoong</tp:taxon-name-part></tp:taxon-name></italic> sp. nov., holotype male <bold>F</bold> same, paratype female <bold>G</bold><italic><tp:taxon-name><tp:taxon-name-part taxon-name-part-type="genus" reg="Typhlohnia">Ty.</tp:taxon-name-part><tp:taxon-name-part taxon-name-part-type="species" reg="suiyang">suiyang</tp:taxon-name-part></tp:taxon-name></italic> sp. nov., holotype female.</p></caption><graphic xmlns:xlink="http://www.w3.org/1999/xlink" xlink:href="zookeys-1187-091_article-112936__-g029.jpg" position="float" orientation="portrait" xlink:type="simple" id="oo_955548.jpg"><uri content-type="original_file" xlink:type="simple">https://binary.pensoft.net/fig/955548</uri></graphic></fig><fig id="F30" position="float" orientation="portrait"><object-id xmlns:xlink="http://www.w3.org/1999/xlink" content-type="doi" xlink:type="simple">10.3897/zookeys.1187.112936.figure30</object-id><object-id xmlns:xlink="http://www.w3.org/1999/xlink" content-type="arpha" xlink:type="simple">4C42F234-62EF-52DC-897B-807733207119</object-id><label>Figure 30.</label><caption><p>Distribution records of new <tp:taxon-name><tp:taxon-name-part taxon-name-part-type="family">Hahniidae</tp:taxon-name-part></tp:taxon-name> species in South-east Asia <bold>1</bold><italic><tp:taxon-name><tp:taxon-name-part taxon-name-part-type="genus" reg="Goblinia">Goblinia</tp:taxon-name-part><tp:taxon-name-part taxon-name-part-type="species" reg="tiane">tiane</tp:taxon-name-part></tp:taxon-name></italic> sp. nov. <bold>2</bold><italic><tp:taxon-name><tp:taxon-name-part taxon-name-part-type="genus" reg="Myahnia">Myahnia</tp:taxon-name-part><tp:taxon-name-part taxon-name-part-type="species" reg="kanpetlet">kanpetlet</tp:taxon-name-part></tp:taxon-name></italic> sp. nov. <bold>3</bold><italic><tp:taxon-name><tp:taxon-name-part taxon-name-part-type="genus" reg="Troglohnia">Troglohnia</tp:taxon-name-part><tp:taxon-name-part taxon-name-part-type="species" reg="dafang">dafang</tp:taxon-name-part></tp:taxon-name></italic> sp. nov. <bold>4</bold><italic><tp:taxon-name><tp:taxon-name-part taxon-name-part-type="genus" reg="Troglohnia">Tr.</tp:taxon-name-part><tp:taxon-name-part taxon-name-part-type="species" reg="qiubei">qiubei</tp:taxon-name-part></tp:taxon-name></italic> sp. nov. <bold>5</bold><italic><tp:taxon-name><tp:taxon-name-part taxon-name-part-type="genus" reg="Troglohnia">Tr.</tp:taxon-name-part><tp:taxon-name-part taxon-name-part-type="species" reg="shidian">shidian</tp:taxon-name-part></tp:taxon-name></italic> sp. nov. <bold>6</bold><italic><tp:taxon-name><tp:taxon-name-part taxon-name-part-type="genus" reg="Troglohnia">Tr.</tp:taxon-name-part><tp:taxon-name-part taxon-name-part-type="species" reg="wuding">wuding</tp:taxon-name-part></tp:taxon-name></italic> sp. nov. <bold>7</bold><italic><tp:taxon-name><tp:taxon-name-part taxon-name-part-type="genus" reg="Typhlohnia">Typhlohnia</tp:taxon-name-part><tp:taxon-name-part taxon-name-part-type="species" reg="banlaksao">banlaksao</tp:taxon-name-part></tp:taxon-name></italic> sp. nov. <bold>8</bold><italic><tp:taxon-name><tp:taxon-name-part taxon-name-part-type="genus" reg="Typhlohnia">Ty.</tp:taxon-name-part><tp:taxon-name-part taxon-name-part-type="species" reg="kaiyang">kaiyang</tp:taxon-name-part></tp:taxon-name></italic> sp. nov. <bold>9</bold><italic><tp:taxon-name><tp:taxon-name-part taxon-name-part-type="genus" reg="Typhlohnia">Ty.</tp:taxon-name-part><tp:taxon-name-part taxon-name-part-type="species" reg="rongshui">rongshui</tp:taxon-name-part></tp:taxon-name></italic> sp. nov. <bold>10</bold><italic><tp:taxon-name><tp:taxon-name-part taxon-name-part-type="genus" reg="Typhlohnia">Ty.</tp:taxon-name-part><tp:taxon-name-part taxon-name-part-type="species" reg="sondoong">sondoong</tp:taxon-name-part></tp:taxon-name></italic> sp. nov. <bold>11</bold><italic><tp:taxon-name><tp:taxon-name-part taxon-name-part-type="genus" reg="Typhlohnia">Ty.</tp:taxon-name-part><tp:taxon-name-part taxon-name-part-type="species" reg="suiyang">suiyang</tp:taxon-name-part></tp:taxon-name></italic> sp. nov.</p></caption><graphic xmlns:xlink="http://www.w3.org/1999/xlink" xlink:href="zookeys-1187-091_article-112936__-g030.jpg" position="float" orientation="portrait" xlink:type="simple" id="oo_955549.jpg"><uri content-type="original_file" xlink:type="simple">https://binary.pensoft.net/fig/955549</uri></graphic></fig></tp:treatment-sec></tp:taxon-treatment>
